# Supplementary material for: Genome-wide identification of tea plant (Camellia sinensis) BAHD acyltransferases reveals their role in response to herbivorous pests
Source: BMC Plant Biol. 2024 Apr 1;24:229. doi: 10.1186/s12870-024-04867-2 (PMC10985903; doi:10.1186/s12870-024-04867-2)
Supplement: Supplementary file 2 — Supplementary Material 2: Figure S1 The conserved motifs in CsBAHDs. [file 12870_2024_4867_MOESM2_ESM.xlsx]

## Sheet: Table S1
Table S1. The primers used in this study.
Primer name	Primer sequences (5'-3')
CsBADH1-F	CGCTAGATCTCCGCCACG
CsBADH1-R	GGGCTTTGGTGGTCCTCC
CsBADH8-F	ATCCACTTGCTGGGCGAC
CsBADH8-R	CTGCCTCGGCCTCAACAA
CsBADH12-F	ATCAAAGCCGCGTTGTCG
CsBADH12-R	CGCCTCTGCCTCCACAAA
CsBADH13-F	CGTTCATCGACCGGACCC
CsBADH13-R	TGGAAGGAGGTGGGCTGT
CsBADH14-F	CTCCGTCAACGTCCCACC
CsBADH14-R	TGGAAGGAGGTGGGCTGT
CsBADH15-F	GCACGTGGCCTTCCTGAT
CsBADH15-R	TAGCCCGGTGGAAGTGGA
CsBADH16-F	TACCCTTTCGCTGGACGC
CsBADH16-R	GCTTCGAGGAACTGGGCA
CsBADH17-F	GACCGTCGTGGCTATGCT
CsBADH17-R	TGCATGCACACCTCCACA
CsBADH18-F	GCAAGGCACGTCAGCATG
CsBADH18-R	GGCAAGACAGTGCAACCG
CsBADH26-F	GGCGCTGTTGGGTCAGAT
CsBADH26-R	CGGCGCATCCTAGCATGA
CsBADH30-F	CTGCACGACCTTCACCGT
CsBADH30-R	TTGGCAATGGCGGGTTGA
CsBADH56-F	ACCCAGAGACCCGCCTAG
CsBADH56-R	CCCTCACAACCGGTCCAC
CsBADH70-F	TGTGGAGGTGTGCATGCA
CsBADH70-R	CCCCTCAGGCAATGGTGG
CsBADH72-F	TCCTGCAGCCTCCATTGC
CsBADH72-R	TTTGATGCCCGCGAGAGG
CsBADH91-F	CCGCGGCAATAAACACGG
CsBADH91-R	GCCTTTGCCATCACTGCG
CsBADH92-F	AGGCACCTCCTCTCTGCA
CsBADH92-R	TCGTGGTGGTTCCGTTGG
CsBADH93-F	TGTTCGCGTCTCGTGCAT
CsBADH93-R	TGCCTTTGTCATCGCCGT
CsBADH94-F	ACCACCACGGCCAACAAA
CsBADH94-R	TTGCCATACACACGCGGT
CsBADH95-F	TCCTAAACACAATCGCCGAG
CsBADH95-R	ATCGTTGTGGTTTTGTTGGC
CsBADH98-F	TGGATGGGGTGAGCCAGT
CsBADH98-R	GGAGCAGGCAAGCCAAGA
CsBADH100-F	CGGTCCAGATTAAGACCTGC
CsBADH100-R	TTCGACTTGCAGCATACCAT
CsBADH107-F	TTCCACACACCCAGCGTC
CsBADH107-R	CGCCCATCATCGTCACGA
CsBADH109-F	ACCACCACGGCCAACAAA
CsBADH109-R	TTGCCATACACACGCGGT
CsGAPDH-F	TTGGCATCGTTGAGGGTCT
CsGAPDH-R	CAGTGGGAACACGGAAAGC

## Sheet: Table S2
Table S2. Identification and characterization of the BAHD acyltransferase genes in tea plant genome.
Gene ID	Name	Subfamily	Chromosome	Start	End	Strand	Gene replication pattern	CDS (bp)	AA	Molecular weight	pI	GRAVY	Subcellular localization
CSS0002559.1	CsBAHD01	6	Chr1	2335553	2341662	-	Dispersed	1410	469	52.07 kDa	5.61	-0.161	cyto
CSS0000116.1	CsBAHD02	3	Chr1	13424203	13424967	+	Dispersed	651	216	23.73 kDa	6.39	-0.213	chlo
CSS0037648.1	CsBAHD03	1	Chr1	35767057	35768717	+	WGD or Segmental	1422	473	52.94 kDa	6.95	-0.196	chlo
CSS0006576.1	CsBAHD04	6	Chr1	42571068	42572470	-	WGD or Segmental	1314	437	48.34 kDa	9.33	0.047	chlo
CSS0050396.1	CsBAHD05	1	Chr1	90566439	90572671	-	WGD or Segmental	1347	448	50.02 kDa	5.47	-0.264	cyto
CSS0012054.1	CsBAHD06	6	Chr1	119266231	119268953	-	Proximal	1548	515	57.02 kDa	7.58	-0.074	chlo
CSS0049855.1	CsBAHD07	6	Chr1	119630922	119633927	-	Proximal	1548	515	57.11 kDa	7.94	-0.073	chlo
CSS0020027.1	CsBAHD08	6	Chr1	221096083	221098056	-	Dispersed	1299	432	47.92 kDa	5.73	-0.051	cyto
CSS0036048.1	CsBAHD09	7	Chr2	59263122	59272875	-	WGD or Segmental	1434	477	53.07 kDa	6.33	-0.108	cyto
CSS0011218.1	CsBAHD10	7	Chr2	60512063	60517510	-	WGD or Segmental	1362	453	50.59 kDa	8.53	-0.076	cyto
CSS0043094.1	CsBAHD11	7	Chr2	60670578	60679107	-	Proximal	1431	476	52.89 kDa	6.48	-0.118	cyto
CSS0043570.1	CsBAHD12	6	Chr2	96563630	96567506	+	WGD or Segmental	1017	338	37.38 kDa	5.17	-0.157	cyto
CSS0006029.1	CsBAHD13	5	Chr2	172517460	172536198	-	Tandem	1365	454	50.87 kDa	5.92	-0.161	nucl
CSS0024220.1	CsBAHD14	5	Chr2	173146983	173150810	+	Tandem	1242	413	46.14 kDa	5.23	-0.124	cyto
CSS0047091.1	CsBAHD15	5	Chr2	173325951	173345710	+	Proximal	1089	362	40.48 kDa	7.67	-0.082	chlo
CSS0004436.1	CsBAHD16	5	Chr2	175319109	175323958	-	Proximal	1326	441	50.05 kDa	5.89	-0.307	cyto
CSS0001020.1	CsBAHD17	5	Chr2	175590653	175598406	-	Tandem	1317	438	49.81 kDa	7.2	-0.312	cyto
CSS0005445.2	CsBAHD18	5	Chr2	175601240	175605095	-	Tandem	1344	447	50.82 kDa	7.99	-0.287	cyto
CSS0019546.1	CsBAHD19	3	Chr2	178346607	178347876	-	Tandem	1227	408	45.67 kDa	5.67	-0.167	cysk
CSS0015285.1	CsBAHD20	3	Chr2	178414855	178416177	-	Tandem	1323	440	49.45 kDa	5.85	-0.259	chlo
CSS0048175.1	CsBAHD21	7	Chr2	181696960	181703575	+	WGD or Segmental	1374	457	51.39 kDa	6.58	-0.151	nucl
CSS0038134.1	CsBAHD22	7	Chr2	186727232	186742130	+	Proximal	1458	485	54.88 kDa	6.39	-0.176	cyto
CSS0009904.1	CsBAHD23	3	Chr2	195837690	195838295	-	Tandem	606	201	22.84 kDa	4.9	-0.275	chlo
CSS0003054.1	CsBAHD24	3	Chr2	195925358	195925922	+	Tandem	522	173	19.82 kDa	5.45	-0.232	chlo
CSS0036957.1	CsBAHD25	2	Chr3	94067075	94072136	-	Dispersed	1302	433	48.95 kDa	6.65	-0.356	mito
CSS0031595.1	CsBAHD26	6	Chr4	11461844	11464936	+	Dispersed	1374	457	51.40 kDa	6.46	-0.106	nucl
CSS0002667.1	CsBAHD27	2	Chr4	27437279	27445563	+	Dispersed	1320	439	49.22 kDa	6.1	-0.189	cyto
CSS0016065.1	CsBAHD28	6	Chr4	128819709	128821145	+	Dispersed	1392	463	51.18 kDa	7.2	-0.076	cyto
CSS0044752.1	CsBAHD29	1	Chr4	182865590	182867234	+	WGD or Segmental	1344	447	49.37 kDa	9.21	-0.187	chlo
CSS0036698.1	CsBAHD30	6	Chr5	31363073	31370571	+	Dispersed	1311	436	48.56 kDa	6.67	-0.002	cyto
CSS0023847.1	CsBAHD31	1	Chr5	91068201	91068893	-	-	657	218	24.00 kDa	6.74	-0.082	nucl
CSS0044465.1	CsBAHD32	1	Chr6	21764808	21766147	+	Proximal	1284	427	48.30 kDa	5.83	-0.232	nucl
CSS0028240.1	CsBAHD33	1	Chr6	22049316	22050653	+	Tandem	1338	445	50.36 kDa	5.98	-0.257	cyto
CSS0021528.1	CsBAHD34	1	Chr6	22056473	22057892	+	Tandem	1347	448	50.63 kDa	6.54	-0.196	cyto
CSS0026004.1	CsBAHD35	1	Chr6	22192856	22194196	+	Tandem	1341	446	50.22 kDa	6.02	-0.203	nucl
CSS0041729.1	CsBAHD36	1	Chr6	22243282	22244625	+	Tandem	1272	423	47.68 kDa	6.2	-0.268	nucl
CSS0036550.1	CsBAHD37	1	Chr6	22264127	22265467	+	Tandem	1341	446	50.36 kDa	6.17	-0.279	nucl
CSS0014263.1	CsBAHD38	6	Chr6	59563647	59565044	-	WGD or Segmental	1398	465	52.21 kDa	6.32	-0.062	chlo
CSS0036900.1	CsBAHD39	6	Chr6	60249388	60250785	+	WGD or Segmental	1398	465	52.28 kDa	6.32	-0.082	chlo
CSS0036011.1	CsBAHD40	5	Chr6	159575685	159577070	-	Dispersed	1332	443	49.75 kDa	8.69	-0.191	pero
CSS0045486.1	CsBAHD41	5	Chr6	160337885	160339249	+	Dispersed	1332	443	49.70 kDa	8.88	-0.188	pero
CSS0007718.1	CsBAHD42	5	Chr6	166450343	166451883	+	Dispersed	1389	462	51.68 kDa	6.33	-0.252	chlo
CSS0026810.1	CsBAHD43	5	Chr6	167034179	167035567	+	Proximal	1389	462	51.59 kDa	6.89	-0.213	cyto
CSS0045346.1	CsBAHD44	5	Chr6	167093929	167095319	+	Proximal	1323	440	49.20 kDa	6.67	-0.223	cyto
CSS0041075.1	CsBAHD45	3	Chr7	41684159	41685482	-	Dispersed	1293	430	48.68 kDa	6.87	-0.138	pero
CSS0012346.1	CsBAHD46	3	Chr7	42052097	42053420	-	Dispersed	1287	428	48.45 kDa	7.61	-0.11	pero
CSS0023435.1	CsBAHD47	3	Chr7	80845200	80846523	+	Dispersed	1266	421	47.06 kDa	5.58	-0.134	cyto
CSS0017787.1	CsBAHD48	3	Chr7	91982717	91984916	-	Proximal	1224	407	45.35 kDa	5.63	-0.17	cyto
CSS0040559.1	CsBAHD49	3	Chr7	92543310	92544626	-	Proximal	1275	424	47.74 kDa	5.75	-0.248	cyto
CSS0041100.1	CsBAHD50	1	Chr7	133879623	133880297	-	Dispersed	675	224	25.01 kDa	6.16	-0.274	cyto
CSS0023484.1	CsBAHD51	7	Chr7	138995612	138998948	-	Dispersed	1389	462	51.10 kDa	6.15	-0.047	cyto
CSS0017010.1	CsBAHD52	1	Chr7	141392986	141394792	+	WGD or Segmental	1476	491	54.25 kDa	8.9	-0.185	chlo
CSS0042989.1	CsBAHD53	1	Chr7	141414586	141416139	+	Dispersed	1323	440	49.14 kDa	5.49	-0.033	cyto
CSS0043671.1	CsBAHD54	1	Chr7	171400982	171406759	-	WGD or Segmental	1353	450	50.08 kDa	5.3	-0.342	cyto
CSS0010398.1	CsBAHD55	3	Chr8	1120445	1125276	-	Dispersed	1359	452	50.45 kDa	6.38	-0.017	pero
CSS0023583.1	CsBAHD56	6	Chr8	50888585	50899372	-	Dispersed	1386	461	51.64 kDa	6.18	-0.289	nucl
CSS0042165.1	CsBAHD57	3	Chr8	110340033	110341676	-	Proximal	1302	433	48.53 kDa	6.29	-0.122	cyto
CSS0044991.1	CsBAHD58	3	Chr8	110757584	110759331	-	Proximal	1302	433	48.44 kDa	5.3	-0.153	cyto
CSS0045269.1	CsBAHD59	3	Chr8	115821183	115822469	-	Dispersed	1287	428	47.81 kDa	5.48	-0.139	cyto
CSS0010663.1	CsBAHD60	3	Chr8	116443474	116445154	+	Dispersed	1302	433	48.43 kDa	5.55	-0.097	cyto
CSS0047836.1	CsBAHD61	2	Chr9	34380205	34389984	+	Dispersed	1329	442	48.82 kDa	5.75	-0.171	cyto
CSS0044874.1	CsBAHD62	3	Chr9	155759638	155760963	-	WGD or Segmental	1326	441	48.89 kDa	5.63	0.097	cyto
CSS0045657.1	CsBAHD63	3	Chr9	155867359	155868684	-	Proximal	1326	441	48.89 kDa	5.63	0.097	cyto
CSS0029420.1	CsBAHD64	3	Chr9	160593016	160594410	-	Proximal	1395	464	51.10 kDa	6.41	0.036	cyto
CSS0009318.1	CsBAHD65	3	Chr9	160635474	160637530	-	Proximal	1401	466	51.37 kDa	6.22	0.033	cyto
CSS0003457.1	CsBAHD66	3	Chr10	8573801	8579681	-	Dispersed	2067	688	77.92 kDa	8.78	-0.288	nucl
CSS0003946.1	CsBAHD67	1	Chr10	31259868	31261178	-	Proximal	1311	436	48.62 kDa	5.79	-0.035	cyto
CSS0028768.1	CsBAHD68	1	Chr10	31575478	31576836	-	Tandem	1359	452	50.37 kDa	6.36	-0.089	cyto
CSS0020139.1	CsBAHD69	1	Chr10	31811015	31812368	-	Tandem	1293	430	47.83 kDa	5.86	-0.092	cyto
CSS0042802.1	CsBAHD70	5	Chr10	72477587	72480453	+	Dispersed	1026	341	38.24 kDa	5.77	-0.313	nucl
CSS0050031.1	CsBAHD71	1	Chr10	127894998	127897291	-	WGD or Segmental	1362	453	49.84 kDa	6.96	-0.162	chlo
CSS0018134.1	CsBAHD72	6	Chr11	1338289	1345581	-	Dispersed	1629	542	60.12 kDa	5.54	-0.293	cyto
CSS0008623.1	CsBAHD73	4	Chr11	47652132	47653502	-	WGD or Segmental	1275	424	47.51 kDa	6.39	0.036	cyto
CSS0025507.1	CsBAHD74	6	Chr11	83418492	83419920	+	Dispersed	1293	430	48.95 kDa	6.01	-0.125	cyto
CSS0027093.1	CsBAHD75	6	Chr12	90489407	90494498	+	Proximal	1410	469	52.02 kDa	6.18	-0.259	chlo
CSS0028334.1	CsBAHD76	6	Chr12	90695925	90701741	+	Proximal	1410	469	51.95 kDa	6.21	-0.243	chlo
CSS0019416.1	CsBAHD77	7	Chr12	119619408	119620767	-	Dispersed	1314	437	48.89 kDa	6.97	-0.014	cysk
CSS0050091.1	CsBAHD78	3	Chr12	126356494	126375510	+	Tandem	1389	462	51.57 kDa	6.97	-0.132	chlo
CSS0046567.1	CsBAHD79	3	Chr12	126408892	126410296	+	Tandem	1314	437	49.16 kDa	8.9	-0.124	chlo
CSS0012658.1	CsBAHD80	3	Chr12	126446373	126447870	+	Tandem	1314	437	49.01 kDa	8.81	-0.103	chlo
CSS0009008.1	CsBAHD81	3	Chr12	126852195	126853508	-	Dispersed	1314	437	49.14 kDa	8.81	-0.104	chlo
CSS0031453.1	CsBAHD82	3	Chr12	145405959	145407339	-	Dispersed	1320	439	48.37 kDa	5.72	0.016	cyto
CSS0004718.1	CsBAHD83	3	Chr13	25413606	25414924	+	Dispersed	1224	407	45.46 kDa	6.05	-0.296	cyto
CSS0019758.1	CsBAHD84	3	Chr13	26309696	26311196	-	Dispersed	1329	442	48.91 kDa	6.23	-0.212	cysk
CSS0043363.1	CsBAHD85	3	Chr13	26630083	26631387	-	Dispersed	1257	418	46.28 kDa	6.72	-0.085	cyto
CSS0036263.1	CsBAHD86	3	Chr13	40989850	40991501	-	Proximal	1338	445	48.89 kDa	5.33	-0.162	cyto
CSS0022973.1	CsBAHD87	3	Chr13	41277295	41278820	+	Proximal	1329	442	48.56 kDa	5.33	-0.166	cyto
CSS0025797.1	CsBAHD88	4	Chr13	68774495	68776191	+	WGD or Segmental	1335	444	49.85 kDa	5.77	-0.082	cyto
CSS0014383.1	CsBAHD89	4	Chr13	68926421	68927725	+	Tandem	1305	434	48.71 kDa	6.61	-0.11	cyto
CSS0019448.1	CsBAHD90	3	Chr13	119525324	119528834	+	WGD or Segmental	1353	450	50.59 kDa	6.26	-0.221	chlo
CSS0006791.1	CsBAHD91	6	Chr14	25568513	25571089	-	Proximal	1419	472	52.21 kDa	7.19	-0.141	chlo
CSS0036810.1	CsBAHD92	6	Chr14	25811412	25813738	-	Proximal	1425	474	52.42 kDa	6.92	-0.154	chlo
CSS0044776.1	CsBAHD93	6	Chr14	26017442	26020733	-	Tandem	1395	464	51.48 kDa	6.89	-0.115	chlo
CSS0032557.1	CsBAHD94	6	Chr14	26196076	26198289	-	Tandem	1368	455	50.48 kDa	8.47	-0.051	chlo
CSS0006320.1	CsBAHD95	6	Chr14	26458394	26460453	-	Tandem	1368	455	50.44 kDa	8.01	-0.073	mito
CSS0044996.1	CsBAHD96	2	Chr14	40286370	40288325	-	Proximal	1119	372	41.13 kDa	5.17	-0.14	chlo
CSS0033598.1	CsBAHD97	2	Chr14	40367863	40369456	-	Proximal	1119	372	41.24 kDa	5.1	-0.164	chlo
CSS0018685.1	CsBAHD98	6	Chr15	51144927	51148092	-	WGD or Segmental	1302	433	47.92 kDa	5.33	-0.093	cyto
CSS0039298.1	CsBAHD99	3	Contig44	271886	273238	-	Dispersed	1353	450	49.66 kDa	6.07	-0.01	cyto
CSS0019978.1	CsBAHD100	5	Contig88	64076	69565	+	Dispersed	1311	436	48.53 kDa	5.96	-0.208	cyto
CSS0033022.1	CsBAHD101	7	Contig288	172759	174383	-	Dispersed	1359	452	50.46 kDa	6.97	0.015	cysk
CSS0004233.1	CsBAHD102	3	Contig362	74166	75721	-	Tandem	732	243	27.45 kDa	5.38	-0.155	cyto
CSS0044442.1	CsBAHD103	3	Contig362	106675	107259	-	Tandem	585	194	22.00 kDa	4.71	-0.169	chlo
CSS0027941.1	CsBAHD104	3	Contig362	340512	342134	+	Tandem	1431	476	53.42 kDa	5.17	-0.213	cyto
CSS0045958.1	CsBAHD105	3	Contig504	95150	96408	-	Tandem	1050	349	39.07 kDa	5.58	-0.058	chlo
CSS0015993.1	CsBAHD106	3	Contig504	107198	108526	-	Tandem	1257	418	46.28 kDa	6.35	-0.074	cyto
CSS0012876.1	CsBAHD107	5	Contig619	94413	100306	-	Dispersed	948	315	35.43 kDa	6.31	-0.36	nucl
CSS0036238.1	CsBAHD108	6	Contig683	7049	8362	+	WGD or Segmental	1272	423	46.90 kDa	9.69	0.008	chlo
CSS0013992.1	CsBAHD109	6	Contig871	17357	19280	+	Dispersed	1113	370	40.80 kDa	7.14	-0.054	chlo
CSS0022361.1	CsBAHD110	1	Contig911	2817	5682	-	Dispersed	1347	448	50.38 kDa	8.33	0.086	cyto
CSS0002575.1	CsBAHD111	6	Contig1194	104284	105821	-	Dispersed	1407	468	51.62 kDa	5.72	-0.113	cyto
CSS0011987.1	CsBAHD112	3	Contig1286	68793	72117	+	WGD or Segmental	1383	460	51.50 kDa	6	-0.191	chlo

## Sheet: Table S3
Table S3. Collinearity of BAHD members in different tea plant genomes.
SCZ		LJ43
Chr1	CSS0037648.1	GWHACFB00000001	evm.model.Cha01g005010
Chr1	CSS0006576.1	GWHACFB00000001	evm.model.Cha01g005610
Chr1	CSS0050396.1	GWHACFB00000001	evm.model.Cha01g008790
Chr1	CSS0012054.1	GWHACFB00000001	evm.model.Cha01g011040
Chr1	CSS0000116.1	GWHACFB00000001	evm.model.Cha01g000450
Chr1	CSS0020027.1	GWHACFB00000001	evm.model.Cha01g025700
Chr1	CSS0049855.1	GWHACFB00000001	evm.model.Cha01g011040
Chr1	CSS0002559.1	GWHACFB00000001	evm.model.Cha01g001750
Chr1	CSS0037648.1	GWHACFB00000004	evm.model.Cha04g021500
Chr1	CSS0050396.1	GWHACFB00000008	evm.model.Cha08g002170
Chr1	CSS0037648.1	GWHACFB00000008	evm.model.Cha08g004860
Chr2	CSS0036048.1	GWHACFB00000001	evm.model.Cha01g012370
Chr2	CSS0043094.1	GWHACFB00000001	evm.model.Cha01g012370
Chr2	CSS0004436.1	GWHACFB00000003	evm.model.Cha03g003310
Chr2	CSS0011218.1	GWHACFB00000003	evm.model.Cha03g013590
Chr2	CSS0006029.1	GWHACFB00000003	evm.model.Cha03g003470
Chr2	CSS0048175.1	GWHACFB00000003	evm.model.Cha03g002550
Chr2	CSS0038134.1	GWHACFB00000003	evm.model.Cha03g002430
Chr2	CSS0009904.1	GWHACFB00000003	evm.model.Cha03g001770
Chr2	CSS0043570.1	GWHACFB00000003	evm.model.Cha03g008440
Chr2	CSS0036048.1	GWHACFB00000003	evm.model.Cha03g013590
Chr2	CSS0043570.1	GWHACFB00000015	evm.model.Cha15g006320
Chr3	CSS0036957.1	GWHACFB00000002	evm.model.Cha02g008220
Chr4	CSS0044752.1	GWHACFB00000001	evm.model.Cha01g005010
Chr4	CSS0031595.1	GWHACFB00000004	evm.model.Cha04g001760
Chr4	CSS0002667.1	GWHACFB00000004	evm.model.Cha04g005310
Chr4	CSS0044752.1	GWHACFB00000004	evm.model.Cha04g021500
Chr4	CSS0016065.1	GWHACFB00000004	evm.model.Cha04g014280
Chr4	CSS0044752.1	GWHACFB00000010	evm.model.Cha10g004950
Chr5	CSS0023847.1	GWHACFB00000005	evm.model.Cha05g008950
Chr5	CSS0036698.1	GWHACFB00000005	evm.model.Cha05g012130
Chr6	CSS0007718.1	GWHACFB00000003	evm.model.Cha03g003470
Chr6	CSS0026810.1	GWHACFB00000003	evm.model.Cha03g003300
Chr6	CSS0045346.1	GWHACFB00000003	evm.model.Cha03g003310
Chr6	CSS0028240.1	GWHACFB00000006	evm.model.Cha06g019000
Chr6	CSS0014263.1	GWHACFB00000006	evm.model.Cha06g012840
Chr6	CSS0036011.1	GWHACFB00000006	evm.model.Cha06g002190
Chr6	CSS0044465.1	GWHACFB00000006	evm.model.Cha06g019000
Chr6	CSS0045486.1	GWHACFB00000006	evm.model.Cha06g002190
Chr6	CSS0007718.1	GWHACFB00000006	evm.model.Cha06g001690
Chr6	CSS0036900.1	GWHACFB00000006	evm.model.Cha06g012840
Chr6	CSS0026810.1	GWHACFB00000006	evm.model.Cha06g001690
Chr7	CSS0043671.1	GWHACFB00000001	evm.model.Cha01g008790
Chr7	CSS0017010.1	GWHACFB00000001	evm.model.Cha01g005010
Chr7	CSS0017010.1	GWHACFB00000004	evm.model.Cha04g021500
Chr7	CSS0040559.1	GWHACFB00000008	evm.model.Cha08g006670
Chr7	CSS0023484.1	GWHACFB00000008	evm.model.Cha08g004970
Chr7	CSS0043671.1	GWHACFB00000008	evm.model.Cha08g002170
Chr7	CSS0012346.1	GWHACFB00000008	evm.model.Cha08g012590
Chr7	CSS0017010.1	GWHACFB00000008	evm.model.Cha08g004860
Chr8	CSS0042165.1	GWHACFB00000007	evm.model.Cha07g007640
Chr8	CSS0045269.1	GWHACFB00000007	evm.model.Cha07g007330
Chr8	CSS0010663.1	GWHACFB00000007	evm.model.Cha07g007100
Chr8	CSS0010398.1	GWHACFB00000007	evm.model.Cha07g015300
Chr8	CSS0045269.1	GWHACFB00000007	evm.model.Cha07g007100
Chr9	CSS0029420.1	GWHACFB00000004	evm.model.Cha04g000520
Chr9	CSS0044874.1	GWHACFB00000009	evm.model.Cha09g000760
Chr9	CSS0029420.1	GWHACFB00000009	evm.model.Cha09g000630
Chr10	CSS0050031.1	GWHACFB00000004	evm.model.Cha04g021500
Chr10	CSS0003457.1	GWHACFB00000010	evm.model.Cha10g014280
Chr10	CSS0003946.1	GWHACFB00000010	evm.model.Cha10g012240
Chr10	CSS0050031.1	GWHACFB00000010	evm.model.Cha10g004950
Chr10	CSS0042802.1	GWHACFB00000010	evm.model.Cha10g009300
Chr11	CSS0008623.1	GWHACFB00000011	evm.model.Cha11g004100
Chr11	CSS0025507.1	GWHACFB00000011	evm.model.Cha11g008340
Chr11	CSS0018134.1	GWHACFB00000011	evm.model.Cha11g000160
Chr11	CSS0008623.1	GWHACFB00000013	evm.model.Cha13g005500
Chr12	CSS0050091.1	GWHACFB00000012	evm.model.Cha12g004450
Chr12	CSS0031453.1	GWHACFB00000012	evm.model.Cha12g002150
Chr12	CSS0009008.1	GWHACFB00000012	evm.model.Cha12g004450
Chr12	CSS0019416.1	GWHACFB00000012	evm.model.Cha12g005560
Chr12	CSS0027093.1	GWHACFB00000012	evm.model.Cha12g008050
Chr13	CSS0025797.1	GWHACFB00000011	evm.model.Cha11g004100
Chr13	CSS0004718.1	GWHACFB00000013	evm.model.Cha13g001660
Chr13	CSS0019758.1	GWHACFB00000013	evm.model.Cha13g001740
Chr13	CSS0043363.1	GWHACFB00000013	evm.model.Cha13g001820
Chr13	CSS0036263.1	GWHACFB00000013	evm.model.Cha13g002710
Chr13	CSS0025797.1	GWHACFB00000013	evm.model.Cha13g005500
Chr13	CSS0019448.1	GWHACFB00000013	evm.model.Cha13g012390
Chr14	CSS0044996.1	GWHACFB00000014	evm.model.Cha14g006010
Chr14	CSS0006791.1	GWHACFB00000014	evm.model.Cha14g003570
Chr15	CSS0018685.1	GWHACFB00000001	evm.model.Cha01g025700
Chr15	CSS0018685.1	GWHACFB00000003	evm.model.Cha03g008440
Chr15	CSS0018685.1	GWHACFB00000015	evm.model.Cha15g006320
SCZ		TGY
Chr1	CSS0050396.1	GWHASIV00000001	TGY004640.t1
Chr1	CSS0012054.1	GWHASIV00000001	TGY006035.t1
Chr1	CSS0002559.1	GWHASIV00000001	TGY000090.t1
Chr1	CSS0037648.1	GWHASIV00000001	TGY001941.t1
Chr1	CSS0006576.1	GWHASIV00000001	TGY002307.t1
Chr1	CSS0037648.1	GWHASIV00000007	TGY066379.t1
Chr1	CSS0050396.1	GWHASIV00000007	TGY067460.t1
Chr2	CSS0036048.1	GWHASIV00000001	TGY006593.t1
Chr2	CSS0011218.1	GWHASIV00000001	TGY006600.t1
Chr2	CSS0043570.1	GWHASIV00000002	TGY015488.t1
Chr2	CSS0043094.1	GWHASIV00000002	TGY013895.t1
Chr2	CSS0009904.1	GWHASIV00000002	TGY020135.t1
Chr2	CSS0006029.1	GWHASIV00000002	TGY018769.t1
Chr2	CSS0004436.1	GWHASIV00000002	TGY018910.t1
Chr2	CSS0048175.1	GWHASIV00000002	TGY019564.t1
Chr2	CSS0038134.1	GWHASIV00000002	TGY019648.t1
Chr2	CSS0019546.1	GWHASIV00000002	TGY019368.t1
Chr2	CSS0036048.1	GWHASIV00000002	TGY013869.t1
Chr2	CSS0011218.1	GWHASIV00000002	TGY013895.t1
Chr2	CSS0011218.1	GWHASIV00000002	TGY013869.t1
Chr2	CSS0043094.1	GWHASIV00000002	TGY013869.t1
Chr2	CSS0048175.1	GWHASIV00000002	TGY019648.t1
Chr2	CSS0043570.1	GWHASIV00000015	TGY123427.t1
Chr3	CSS0036957.1	GWHASIV00000003	TGY025428.t1
Chr4	CSS0044752.1	GWHASIV00000001	TGY001941.t1
Chr4	CSS0016065.1	GWHASIV00000004	TGY037818.t1
Chr4	CSS0002667.1	GWHASIV00000004	TGY032709.t1
Chr4	CSS0031595.1	GWHASIV00000004	TGY031649.t1
Chr4	CSS0044752.1	GWHASIV00000005	TGY050264.t1
Chr4	CSS0044752.1	GWHASIV00000007	TGY066379.t1
Chr4	CSS0044752.1	GWHASIV00000010	TGY091086.t1
Chr5	CSS0023847.1	GWHASIV00000005	TGY045121.t1
Chr6	CSS0007718.1	GWHASIV00000002	TGY018863.t1
Chr6	CSS0026810.1	GWHASIV00000002	TGY018935.t1
Chr6	CSS0028240.1	GWHASIV00000006	TGY051578.t1
Chr6	CSS0045486.1	GWHASIV00000006	TGY058670.t1
Chr6	CSS0007718.1	GWHASIV00000006	TGY058980.t1
Chr6	CSS0036900.1	GWHASIV00000006	TGY053164.t1
Chr6	CSS0007718.1	GWHASIV00000006	TGY058950.t1
Chr6	CSS0026810.1	GWHASIV00000006	TGY058980.t1
Chr6	CSS0044465.1	GWHASIV00000006	TGY051578.t1
Chr6	CSS0014263.1	GWHASIV00000006	TGY053164.t1
Chr6	CSS0036011.1	GWHASIV00000006	TGY058670.t1
Chr7	CSS0017010.1	GWHASIV00000001	TGY001941.t1
Chr7	CSS0012346.1	GWHASIV00000007	TGY061771.t1
Chr7	CSS0017787.1	GWHASIV00000007	TGY064450.t1
Chr7	CSS0017010.1	GWHASIV00000007	TGY066379.t1
Chr7	CSS0042989.1	GWHASIV00000007	TGY066384.t1
Chr7	CSS0042989.1	GWHASIV00000007	TGY066414.t1
Chr7	CSS0043671.1	GWHASIV00000007	TGY067460.t1
Chr7	CSS0023484.1	GWHASIV00000007	TGY066319.t1
Chr8	CSS0023583.1	GWHASIV00000008	TGY070943.t1
Chr8	CSS0042165.1	GWHASIV00000008	TGY073364.t1
Chr8	CSS0045269.1	GWHASIV00000008	TGY073806.t1
Chr8	CSS0010663.1	GWHASIV00000008	TGY073820.t1
Chr9	CSS0029420.1	GWHASIV00000004	TGY031250.t1
Chr9	CSS0044874.1	GWHASIV00000009	TGY085387.t1
Chr9	CSS0029420.1	GWHASIV00000009	TGY085473.t1
Chr11	CSS0025507.1	GWHASIV00000011	TGY097540.t1
Chr11	CSS0008623.1	GWHASIV00000011	TGY095635.t1
Chr11	CSS0008623.1	GWHASIV00000013	TGY109805.t1
Chr10	CSS0003946.1	GWHASIV00000010	TGY086962.t1
Chr10	CSS0042802.1	GWHASIV00000010	TGY088566.t1
Chr10	CSS0050031.1	GWHASIV00000010	TGY091086.t1
Chr10	CSS0003457.1	GWHASIV00000010	TGY086132.t1
Chr13	CSS0025797.1	GWHASIV00000011	TGY095635.t1
Chr13	CSS0004718.1	GWHASIV00000013	TGY107814.t1
Chr13	CSS0019758.1	GWHASIV00000013	TGY107883.t1
Chr13	CSS0043363.1	GWHASIV00000013	TGY107898.t1
Chr13	CSS0036263.1	GWHASIV00000013	TGY108415.t1
Chr13	CSS0025797.1	GWHASIV00000013	TGY109805.t1
Chr13	CSS0019448.1	GWHASIV00000013	TGY112485.t1
Chr12	CSS0027093.1	GWHASIV00000012	TGY103413.t1
Chr12	CSS0019416.1	GWHASIV00000012	TGY104418.t1
Chr12	CSS0031453.1	GWHASIV00000012	TGY105743.t1
Chr12	CSS0050091.1	GWHASIV00000012	TGY105039.t1
Chr12	CSS0009008.1	GWHASIV00000012	TGY105039.t1
Chr15	CSS0018685.1	GWHASIV00000002	TGY015488.t1
Chr15	CSS0018685.1	GWHASIV00000015	TGY123427.t1
Chr14	CSS0006791.1	GWHASIV00000014	TGY115124.t1
Chr14	CSS0044776.1	GWHASIV00000014	TGY115162.t1
Chr14	CSS0006320.1	GWHASIV00000014	TGY115164.t1
Chr14	CSS0044996.1	GWHASIV00000014	TGY116386.t1
SCZ		YK10
Chr1	CSS0012054.1	5	CaS05G018910.1
Chr1	CSS0037648.1	5	CaS05G030660.1
Chr1	CSS0050396.1	5	CaS05G022530.1
Chr1	CSS0002559.1	5	CaS05G037240.1
Chr1	CSS0020027.1	5	CaS05G027820.1
Chr2	CSS0036048.1	14	CaS14G011180.1
Chr2	CSS0043094.1	14	CaS14G011300.1
Chr2	CSS0006029.1	14	CaS14G026210.1
Chr2	CSS0004436.1	14	CaS14G026370.1
Chr2	CSS0048175.1	14	CaS14G027680.1
Chr2	CSS0038134.1	14	CaS14G027800.1
Chr2	CSS0011218.1	14	CaS14G011180.1
Chr2	CSS0009904.1	14	CaS14G030620.1
Chr2	CSS0038134.1	14	CaS14G029980.1
Chr3	CSS0036957.1	13	CaS13G016470.1
Chr4	CSS0031595.1	1	CaS01G034290.1
Chr4	CSS0044752.1	1	CaS01G002550.1
Chr4	CSS0002667.1	1	CaS01G029660.1
Chr4	CSS0016065.1	1	CaS01G013470.1
Chr4	CSS0044752.1	2	CaS02G008420.1
Chr5	CSS0036698.1	15	CaS15G020810.1
Chr5	CSS0023847.1	15	CaS15G015070.1
Chr5	CSS0036698.1	15	CaS15G020580.1
Chr6	CSS0045486.1	6	CaS06G003630.1
Chr6	CSS0044465.1	6	CaS06G030290.1
Chr6	CSS0036011.1	6	CaS06G003630.1
Chr7	CSS0023435.1	10	CaS10G015640.1
Chr7	CSS0012346.1	10	CaS10G008530.1
Chr7	CSS0043671.1	5	CaS05G022530.1
Chr7	CSS0012346.1	9	CaS09G005730.1
Chr8	CSS0045269.1	12	CaS12G010800.1
Chr8	CSS0023583.1	12	CaS12G018180.1
Chr8	CSS0042165.1	12	CaS12G011870.1
Chr9	CSS0044874.1	1	CaS01G035210.1
Chr9	CSS0047836.1	4	CaS04G011520.1
Chr10	CSS0050031.1	1	CaS01G002550.1
Chr10	CSS0042802.1	2	CaS02G016100.1
Chr10	CSS0050031.1	2	CaS02G008420.1
Chr11	CSS0008623.1	8	CaS08G010600.1
Chr11	CSS0018134.1	9	CaS09G021890.1
Chr11	CSS0008623.1	9	CaS09G016470.1
Chr12	CSS0027093.1	7	CaS07G010300.1
Chr13	CSS0019448.1	13	CaS13G024770.1
Chr13	CSS0025797.1	8	CaS08G010600.1
Chr13	CSS0004718.1	8	CaS08G003060.1
Chr13	CSS0036263.1	8	CaS08G005300.1
Chr13	CSS0019448.1	8	CaS08G020150.1
Chr13	CSS0004718.1	8	CaS08G003540.1
Chr13	CSS0019758.1	8	CaS08G003580.1
Chr13	CSS0025797.1	9	CaS09G016470.1
Chr14	CSS0006791.1	11	CaS11G018510.1
Chr14	CSS0036810.1	11	CaS11G018520.1
Chr14	CSS0032557.1	11	CaS11G018530.1
Chr14	CSS0032557.1	11	CaS11G018530.1
Chr14	CSS0044996.1	2	CaS02G008620.1
SCZ		DASZ
Chr1	CSS0006576.1	chr1	W01g000784.1
Chr1	CSS0020027.1	chr1	W01g002690.1
Chr1	CSS0050396.1	chr1	W01g001104.1
Chr1	CSS0012054.1	chr1	W01g000036.1
Chr1	CSS0037648.1	chr10	W10g022427.1
Chr1	CSS0037648.1	chr3	W03g006518.1
Chr1	CSS0002559.1	chr8	W08g018487.1
Chr2	CSS0043094.1	chr1	W01g001582.1
Chr2	CSS0043094.1	chr2	W02g005029.1
Chr2	CSS0048175.1	chr2	W02g003886.1
Chr2	CSS0043570.1	chr2	W02g004482.1
Chr2	CSS0009904.1	chr2	W02g003814.1
Chr2	CSS0006029.1	chr2	W02g003926.1
Chr3	CSS0036957.1	chr4	W04g010480.1
Chr4	CSS0044752.1	chr10	W10g022427.1
Chr4	CSS0031595.1	chr3	W03g008682.1
Chr4	CSS0044752.1	chr3	W03g006518.1
Chr4	CSS0002667.1	chr3	W03g008274.1
Chr5	CSS0036698.1	chr5	W05g011971.1
Chr5	CSS0023847.1	chr5	W05g012244.1
Chr6	CSS0036900.1	chr7	W07g016223.1
Chr6	CSS0014263.1	chr7	W07g016223.1
Chr7	CSS0043671.1	chr1	W01g001104.1
Chr10	CSS0050031.1	chr10	W10g022427.1
Chr10	CSS0003946.1	chr14	W14g030148.1
Chr10	CSS0050031.1	chr3	W03g006518.1
Chr11	CSS0018134.1	chr13	W13g026931.1
Chr11	CSS0025507.1	chr15	W15g031957.1
Chr12	CSS0050091.1	chr11	W11g023340.1
Chr12	CSS0009008.1	chr11	W11g023340.1
Chr12	CSS0027093.1	chr11	W11g023616.1
Chr13	CSS0019448.1	chr8	W08g017965.1
Chr14	CSS0006791.1	chr13	W13g027580.1
Chr14	CSS0044996.1	chr5	W05g012144.1
Chr15	CSS0018685.1	chr2	W02g004482.1

## Sheet: Table S4
Table S4. The accession numbers of other plant BAHD proteins used for the evolutionary tree construction.
Gene name	Accession number
Gt5AT	BAA74428.1
Dv3MAT	AAO12206.1
Sc3MaT	AAO38058.1
Dm3MAT2	AAQ63616.1
Dm3MAT1	AAQ63615.1
NtMAT1	BAD93691.1
Vh3MAT1	AAS77402.1
Lp3MAT1	AAS77404.1
Pf3AT	BAA93475.1
Ss5MaT1	AAL50566.1
Pf5MaT	AAL50565.1
AtCER2	AAM64817.1
ZmGlossy2	CAA61258.1
PsSalAT	AAK73661.1
CaPun1	AAV66311.1
CrDAT	AAC99311.1
CrMAT	AAO13736.1
Ss5MaT2	AAR26385.1
CbBEAT	AAC18062.1
CmAAT4	AAW51126.1
RhAAT1	AAW31948.1
FaSAAT	AAG13130.1
FvVAAT	CAC09062.1
HvACT	AAO73071.1
AtCHAT	AAN09797.1
LaHMT/HLT	BAD89275.1
MpAAT1	AAU14879.2
VlAMAT	AAW22989.1
CbBEBT	AAN09796.1
CmAAT3	AAW51125.1
NtBEBT	AAN09798.1
PhBPBT	AAU06226.1
CmAAT1	CAA94432.1
CmAAT2	AAL77060.1
MsBanAAT	CAC09063.1
TcDBNTBT	AAM75818.1
TcBAPT	AAL92459.1
TcDBAT	AAF27621.1
TcDBBT	Q9FPW3.1
TcTAT	AAF34254.1
DcHCBT	CAB06430.1
NtHQT	CAE46932.1
AsHHT1	BAC78633.1
NtHCT	CAD47830.1
AtHCT	NP_199704.1

## Sheet: Table S5
Table S5. Expression level data of BAHD members with different transcription factor genes used for co-expression network construction.
ID	TF family	Name	CK3	E3	CK6	E6	CK12	E12	CK24	E24	CKM6	M6	CKM24	M24	CKM48	M48
	-	CsBAHD01	152.821	116.35	111.731	128.459	117.558	119.091	172.716	151.518	1.21444	4.5015	85.5793	37.3397	0.195334	23.7785
	-	CsBAHD08	0.310252	2.72269	0.174619	0.580403	0.748429	0.672831	0.415105	0.951857	0.00802867	0.0121227	0.12481	1.67591	0.0207157	2.66258
	-	CsBAHD100	9.62267	13.6778	8.33209	8.53992	9.8119	15.4414	9.70076	12.5749	1.45407	19.333	5.07317	40.8537	8.64438	32.1572
	-	CsBAHD107	4.08672	5.78554	5.46072	5.16053	5.50648	8.26098	5.0292	5.73952	0.339715	6.82273	1.05277	17.8871	2.97177	12.2408
	-	CsBAHD109	25.0258	129.69	5.40081	26.3233	3.67342	6.77109	46.809	75.9915	1.53496	106.194	14.2612	114.791	14.5744	66.9792
	-	CsBAHD12	0.997379	4.29638	0.721766	1.55147	2.32241	2.45725	1.8999	3.41539	0.208465	0.470826	0.288303	4.62823	0.0123287	8.44168
	-	CsBAHD13	19.2818	9.08057	7.17498	9.97549	9.28078	9.50742	17.2033	15.3768	0.0469207	0.186706	21.2908	3.12425	0.156896	5.35917
	-	CsBAHD14	6.22736	4.36901	1.7364	2.19449	2.20421	3.04583	9.51887	7.96846	0.608364	1.29786	21.0678	16.2688	1.06133	7.3412
	-	CsBAHD15	18.9889	14.5324	5.90785	7.16084	8.24952	9.92689	26.4704	26.0658	0.405688	0.80594	12.8589	12.3511	0.878146	6.3403
	-	CsBAHD16	1.88519	3.10563	1.1067	1.83615	1.04659	1.34194	1.92333	1.96807	1.09683	2.28704	5.18844	3.87128	7.84852	6.15913
	-	CsBAHD17	1.11644	1.39289	0.440869	0.647367	0.431174	0.521748	0.907167	1.13396	0.073295	0.0662973	1.81858	0.134355	0.0156023	0.528294
	-	CsBAHD18	56.736	27.6658	65.9107	49.9814	36.3515	72.8335	16.7161	30.7161	0.153177	0.156478	20.2441	1.06205	0.129982	4.37334
	-	CsBAHD26	3.92349	3.19464	4.38923	2.97484	4.83449	8.0023	2.125	2.87629	1.56052	1.05012	4.25844	1.02692	0.695796	2.27017
	-	CsBAHD30	199.222	214.401	149.45	153.119	127.842	120.596	181.489	196.192	65.0652	56.2286	51.6475	102.833	42.6475	118.598
	-	CsBAHD56	77.5679	70.6249	39.086	43.2409	32.0636	28.9385	70.1407	61.7835	9.18994	19.1893	28.8348	39.6962	12.6937	27.4435
	-	CsBAHD70	4.22	4.65213	1.63813	3.02912	1.7909	2.33973	2.98098	3.57836	0.0260967	0.317534	4.93069	2.58246	0.46929	2.71785
	-	CsBAHD72	3.73564	4.08556	4.35519	3.20932	3.32964	4.25501	4.28346	3.35493	0.40037	0.571024	1.32528	1.30211	0.194821	1.06836
	-	CsBAHD91	52.705	105.372	52.5425	36.1737	22.2345	35.2118	139.153	133.952	163.707	229.147	109.248	153.617	72.4667	134.744
	-	CsBAHD92	132.462	63.0546	30.2903	25.8024	2.83137	5.24335	55.9958	55.8568	135.607	189.551	69.8288	99.2352	39.6227	83.9669
	-	CsBAHD93	154.98	524.43	33.4978	218.86	16.3804	64.8415	96.2798	142.33	2.58077	1056.96	9.62563	118.523	2.56417	41.3401
	-	CsBAHD94	15.581	118.7	1.7202	18.242	2.09984	4.66269	17.8529	36.3099	1.8563	169.484	25.8463	172.564	13.6251	101.68
	-	CsBAHD95	30.2637	114.641	2.18273	14.9098	1.80737	2.56984	22.374	42.2415	2.1845	135.849	40.0331	158.349	15.1925	114.82
	-	CsBAHD98	0.489755	7.0996	0.353517	1.41776	0.581435	1.1484	0.787614	0.745357	0.0587047	0.0408967	0.38579	0.938245	0.189121	3.48101
CSS0037440.1	AP2	AP2-1	22.417	42.7177	23.017	42.7659	18.084	23.9731	13.522	18.7507	7.09713	37.8463	5.97722	23.092	1.86171	15.2469
CSS0039635.1	AP2	AP2-12	3.95461	4.09835	2.38587	3.66515	1.76346	4.08486	2.0505	2.38511	2.96582	4.66444	4.79276	13.4068	3.80032	8.90709
CSS0002128.1	AP2	AP2-13	0.851328	0.834178	0.947058	1.2161	2.773	2.76014	0.718683	0.681065	0.0635067	0.04333	5.76318	0.327116	0.104631	2.51017
CSS0022420.1	AP2	AP2-14	2.13346	1.57169	1.9597	1.53029	3.03263	4.35668	1.4016	1.56393	0.291809	0.650865	8.37374	0.853529	0.55074	3.82914
CSS0041049.1	AP2	AP2-2	14.4842	30.7519	15.8047	29.2567	28.1741	38.7847	19.2429	25.2012	6.21529	12.7073	13.8512	20.3104	10.7424	19.1515
CSS0027174.1	AP2	AP2-3	37.9816	19.9439	26.1445	27.0694	28.1236	27.8273	29.397	23.2666	1.26395	4.31447	7.01894	8.56678	0.232495	4.16793
CSS0005165.1	AP2	AP2-4	3.68183	4.31256	4.54994	5.74115	12.3893	10.3966	5.19954	4.52455	5.8804	3.18996	8.6815	4.41249	7.97642	5.39034
CSS0028484.1	AP2	AP2-5	5.16446	3.99257	6.16298	4.59523	11.6592	11.7815	4.43098	4.85228	0.467969	0.721877	26.9171	1.65196	0.543029	10.2819
CSS0004391.1	AP2	AP2-6	9.36804	6.68342	4.66628	5.13702	8.4262	10.0787	17.1441	15.6204	0.83934	2.13779	11.0553	6.20396	4.77638	5.66862
CSS0013012.1	AP2	AP2-7	15.352	19.0035	8.33686	11.252	6.21479	7.71034	17.9283	16.0605	5.3345	27.2396	5.76931	14.2531	6.89187	7.37787
CSS0018330.1	AP2	AP2-9	17.7938	18.1178	19.5396	17.5728	13.7476	14.0125	18.8811	18.9837	14.8141	8.20142	11.655	10.692	14.4981	12.5093
CSS0015480.1	ARF	ARF-1	71.2358	77.3129	70.7998	78.1142	109.043	109.663	92.1589	85.6044	30.3141	17.1	61.8889	41.1027	65.7793	48.6202
CSS0007289.1	ARF	ARF-10	29.2458	22.7993	34.5313	33.9237	25.1419	40.2969	16.9712	19.8969	10.1071	10.3136	26.1145	6.91773	6.23546	12.6187
CSS0031654.2	ARF	ARF-11	30.653	23.2002	36.3467	32.9743	39.6766	57.7101	17.0343	17.3889	7.41603	6.89767	17.8567	3.67357	3.68836	9.16174
CSS0029767.1	ARF	ARF-12	24.5915	20.4466	25.9839	23.8583	47.2303	45.7308	23.8903	20.7264	18.3605	14.8715	12.0834	9.49575	6.76476	8.25017
CSS0013201.1	ARF	ARF-13	13.0845	17.1416	17.156	18.4182	17.1204	30.7679	9.80239	11.9025	9.40972	17.9219	17.8901	13.7648	9.68779	16.1288
CSS0020071.1	ARF	ARF-14	31.2051	29.2654	35.5253	32.5058	32.0951	43.8694	24.5136	24.136	24.7822	18.3008	16.0969	14.6517	29.2277	16.5899
CSS0007908.1	ARF	ARF-15	10.6766	15.2919	14.9148	16.5576	19.6358	25.8686	13.8892	13.955	8.9707	10.4824	8.27611	9.97514	7.84993	9.13537
CSS0001727.1	ARF	ARF-16	5.11987	3.94895	3.50922	4.32739	8.79418	5.50257	3.46498	2.3937	0.170821	0.876842	11.081	1.99445	0.198086	3.85498
CSS0028526.1	ARF	ARF-17	17.4131	18.639	14.866	12.9669	9.42537	12.2989	14.0865	13.2931	7.01406	6.39063	5.98041	5.83384	4.11489	5.43132
CSS0028688.1	ARF	ARF-18	11.3632	14.0928	12.0879	13.7819	15.0426	18.8069	11.3335	10.2302	7.07453	6.84664	5.45062	7.39414	4.95376	5.55152
CSS0020256.1	ARF	ARF-19	5.08614	5.17456	6.32841	5.52877	6.8983	7.09026	4.86714	6.22858	6.67343	7.70744	2.95552	5.50186	5.61747	5.19493
CSS0004545.1	ARF	ARF-2	8.12944	9.6272	9.33688	11.7579	9.86096	15.9773	5.71789	6.5627	18.9469	31.0831	35.1336	25.0298	14.0346	24.8537
CSS0042815.1	ARF	ARF-20	3.2107	2.55914	1.95806	1.84208	2.09002	2.26699	2.44949	2.21722	3.2374	3.28587	4.84098	3.51548	2.7276	2.90874
CSS0043555.1	ARF	ARF-24	1.49906	1.83164	1.23825	1.60071	2.05698	1.59282	2.76487	2.36297	0.961479	1.23137	1.60108	0.867884	0.725863	0.810749
CSS0023669.1	ARF	ARF-3	58.7552	51.0422	51.1265	54.8751	88.4821	91.9039	59.3325	55.0792	40.6635	40.5563	68.6447	47.6345	52.5421	50.754
CSS0014080.1	ARF	ARF-4	47.3404	41.8551	49.1693	49.8564	40.6123	56.8845	35.6389	37.0322	10.9043	12.1987	29.3181	11.9877	11.1937	15.9965
CSS0010981.1	ARF	ARF-5	31.1328	27.8007	19.275	20.3889	36.2928	43.152	39.006	40.4425	7.06243	8.67554	36.3668	21.6877	16.2338	19.8178
CSS0046141.1	ARF	ARF-6	43.2828	24.5778	43.5889	45.6794	49.3893	72.6552	28.3177	32.2008	2.56213	4.49731	16.8905	5.12645	6.59491	8.83404
CSS0024948.1	ARF	ARF-7	38.4486	40.6906	37.1682	39.9086	54.5126	61.8712	41.2708	41.8723	11.4507	14.574	30.1339	19.9354	15.5429	20.0449
CSS0012676.1	ARF	ARF-8	48.587	47.8543	48.7964	53.9808	65.7019	72.5903	44.0442	44.0724	25.6986	20.9576	25.8827	20.1996	24.9277	26.3373
CSS0019949.1	ARF	ARF-9	27.495	22.7732	32.3768	32.1426	45.6906	36.2985	30.1612	24.5284	8.0791	6.39074	74.0377	9.74106	8.92559	21.8943
CSS0037714.2	ARR-B	ARR-B-1	45.9883	45.0111	38.96	40.3796	61.1898	73.9426	72.126	70.0201	6.6224	10.5868	67.8782	31.1283	27.1455	39.24
CSS0043810.1	ARR-B	ARR-B-10	0.119761	0.312518	0.289888	0.434562	0.320808	0.285291	0.167525	0.178638	4.33551	3.83005	3.00702	3.10195	2.43677	2.84219
CSS0042562.1	ARR-B	ARR-B-2	3.86347	4.78177	4.72459	5.38357	7.18678	6.82754	3.8387	4.46839	14.6469	13.8501	16.6805	22.8861	14.4037	15.8636
CSS0010394.1	ARR-B	ARR-B-3	5.54906	7.06882	6.39137	7.1787	8.95707	9.1998	5.47669	5.48018	19.9012	18.9603	22.5103	29.7338	20.5654	20.7706
CSS0024071.1	ARR-B	ARR-B-4	0.246259	0.121542	0.207151	0.286968	0.333139	0.206101	0.0747718	0.146728	13.1233	12.8856	8.33824	9.44526	7.49944	8.43307
CSS0049738.1	ARR-B	ARR-B-5	7.68414	8.54621	7.54563	10.2552	33.8782	35.5576	7.27627	8.21042	3.56888	2.76354	3.54195	4.73692	3.78359	4.50124
CSS0035353.1	ARR-B	ARR-B-6	2.46274	1.72175	1.27488	1.89751	2.38656	2.83249	1.22509	1.35297	2.53583	6.01729	4.6869	5.41626	3.43579	5.95688
CSS0017468.1	ARR-B	ARR-B-7	16.525	15.499	15.7075	13.5458	12.8307	13.83	12.37	12.8933	10.315	9.49193	7.39699	7.29879	8.41107	7.94181
CSS0037737.1	ARR-B	ARR-B-8	12.6593	11.5339	13.9402	10.4794	7.84744	9.0061	7.66534	8.32041	15.032	9.09158	4.40264	4.43448	6.15703	4.65929
CSS0032006.1	B3	B3-1	104.05	101.633	146.931	131.259	224.566	156.811	148.015	134.093	77.3977	48.4321	59.9747	45.374	91.882	44.0895
CSS0039653.1	B3	B3-11	11.3949	18.9936	10.2393	15.7728	19.48	13.9776	9.09176	8.55224	8.34299	9.36714	5.67719	19.8629	3.3964	7.60185
CSS0024769.1	B3	B3-12	29.1767	22.4464	26.5933	25.9137	35.5804	33.0775	23.3266	20.6135	5.4553	6.70777	12.0318	8.85481	3.9422	7.0676
CSS0031460.1	B3	B3-13	0.276732	0.328784	0.464746	0.396275	0.329132	0.441236	0.300253	0.447149	0.0196953	0.144873	9.69199	0.396123	0.072706	2.01052
CSS0032554.1	B3	B3-14	4.24045	4.11343	5.14079	5.26657	4.61946	4.70984	3.90164	3.52352	10.4927	11.2154	8.9897	8.95496	8.26491	9.13336
CSS0049720.1	B3	B3-15	14.4233	20.5107	13.4152	17.2737	12.9411	19.898	15.3138	16.2446	5.63587	10.5772	6.44337	10.3062	11.2259	9.25172
CSS0020978.1	B3	B3-19	5.84912	6.38763	5.84529	7.13783	14.1821	12.2414	7.7696	7.1981	1.43069	2.11201	6.90795	3.4268	3.47443	5.2779
CSS0027638.1	B3	B3-2	35.864	29.4143	34.8868	31.6987	58.2913	54.5793	42.8915	41.638	25.6461	22.9587	29.4793	29.9089	38.3284	29.7014
CSS0012633.1	B3	B3-20	10.6887	13.3785	14.5943	16.8774	20.118	25.0474	12.4891	12.3414	5.22892	5.34647	4.44437	4.1457	2.51276	4.46784
CSS0005810.1	B3	B3-21	18.606	20.1418	21.8811	22.9497	25.0665	22.7198	14.0116	16.1251	5.49654	5.77957	4.34508	3.95324	3.37292	4.31033
CSS0047566.1	B3	B3-22	3.14496	2.98035	4.22727	3.31678	3.6599	3.48798	2.1256	2.89318	12.89	7.90628	6.86971	5.30001	9.05504	5.19266
CSS0023532.1	B3	B3-23	11.2124	10.9239	7.97267	9.16099	10.6747	11.9209	11.8051	13.1035	3.66434	6.66211	4.5517	4.94594	4.96296	6.1702
CSS0021571.1	B3	B3-24	5.17858	6.601	7.20553	8.1258	9.60007	9.31945	5.92892	7.6106	2.83002	2.90359	4.61202	2.85042	1.63547	3.66225
CSS0021207.1	B3	B3-25	1.66856	1.79741	2.04465	1.98685	2.27848	1.90903	1.66543	1.60165	5.41239	5.54104	4.7007	4.42722	3.82692	4.28712
CSS0049516.1	B3	B3-26	4.52181	5.12781	3.30645	4.71466	8.89067	11.8878	3.54855	4.30282	3.55089	11.6366	7.78924	13.7542	3.93511	13.2972
CSS0046873.1	B3	B3-28	5.24428	4.9574	5.19754	6.31958	7.52724	8.77453	4.71559	5.02141	2.39984	2.52559	5.6981	3.16628	3.90211	4.37441
CSS0012527.1	B3	B3-29	3.11591	3.56241	4.21637	3.47753	11.0567	7.93515	4.54092	4.45632	1.42061	1.53325	3.27568	1.8178	3.34676	2.57806
CSS0013181.1	B3	B3-3	30.7318	33.9969	37.1012	36.7752	33.4873	34.1617	26.569	29.2365	29.8435	29.6854	21.7409	27.51	29.9627	25.0791
CSS0012563.1	B3	B3-31	7.36257	7.51378	8.8525	7.99228	6.13522	6.20535	3.17476	3.91989	3.65326	3.31809	2.2943	1.35748	1.10439	1.67101
CSS0030224.1	B3	B3-32	2.28191	4.08764	6.19318	5.77616	4.24905	3.56812	2.17187	1.53539	3.32384	2.23588	1.95939	1.47065	1.98227	1.25162
CSS0027782.1	B3	B3-34	1.01431	1.95012	1.32984	1.84438	1.55952	2.03867	1.62215	2.08628	9.24775	14.9861	10.2071	16.1927	17.6022	15.1822
CSS0028554.1	B3	B3-4	39.9987	42.7608	59.4489	59.6553	83.7668	83.1878	54.5146	53.2283	18.4164	16.5946	24.6073	20.9984	25.4802	17.1412
CSS0005346.1	B3	B3-40	0.164715	0.0466351	0.0624862	0.0762942	0.377501	0.248798	0.145806	0.127435	0.752454	0.448818	11.2566	0.652265	0.621394	3.36916
CSS0017208.1	B3	B3-41	6.26442	3.24474	5.36489	4.73346	3.77888	3.79814	9.36764	8.38776	0.0996737	0.0139897	0.0411933	0.071664	0.0171627	0.068024
CSS0048062.1	B3	B3-5	5.74429	6.73708	7.46074	11.5206	8.08783	6.71458	7.32471	5.65445	27.2177	27.7043	21.1208	24.6491	25.1069	23.0341
CSS0007365.1	B3	B3-6	26.7686	25.7155	23.839	27.4465	28.8628	28.3807	24.1995	25.1591	23.1208	24.6551	21.1982	25.1685	26.579	26.2982
CSS0015634.4	B3	B3-7	28.045	28.4908	26.0647	28.3747	32.7945	33.2903	27.7076	26.4038	16.6076	16.1948	19.3005	19.8356	20.9977	18.9859
CSS0037658.1	B3	B3-8	49.0182	49.4857	51.0674	50.1062	48.5017	50.7624	39.616	39.6222	23.0662	25.5429	18.605	16.8042	23.3319	16.8542
CSS0004278.1	B3	B3-9	23.4878	28.4397	34.8904	35.4983	42.3081	45.7661	19.2804	18.2488	24.1806	13.6677	11.1221	10.9005	13.1782	12.6649
CSS0004712.1	BBR-BPC	BBR-BPC-1	39.658	42.9616	39.7464	48.1766	87.2671	88.0431	40.6649	41.9061	14.0865	15.0644	27.3377	22.975	17.5213	23.9509
CSS0023355.1	BBR-BPC	BBR-BPC-10	0.740888	0.958613	0.902431	0.837569	0.709358	0.741166	0.69439	0.571447	6.41433	7.10182	4.5734	5.6591	3.34135	4.2526
CSS0012483.1	BBR-BPC	BBR-BPC-2	38.131	41.4988	37.0791	41.6572	53.7995	68.808	35.645	36.0444	24.3651	29.8618	32.3697	32.3118	26.8114	28.3701
CSS0030018.3	BBR-BPC	BBR-BPC-3	54.7179	55.8274	53.2881	57.5082	59.9135	63.4068	45.8803	49.5934	29.9491	27.7507	29.6416	30.9255	26.8554	30.8664
CSS0007067.2	BBR-BPC	BBR-BPC-4	33.087	50.9031	42.1296	57.4838	58.443	70.2645	39.3781	41.4894	11.6255	18.2764	17.8303	18.5787	15.6016	18.1684
CSS0015997.1	BBR-BPC	BBR-BPC-5	21.4624	19.6974	23.239	22.3955	32.3949	27.6037	21.1376	21.1249	11.3631	9.33764	14.3445	10.4221	8.68979	10.7403
CSS0044373.1	BBR-BPC	BBR-BPC-6	33.8389	31.0998	34.01	32.1909	25.6239	27.3804	23.4755	23.8299	15.1115	11.6767	11.9347	8.65741	6.54417	10.0146
CSS0008658.1	BBR-BPC	BBR-BPC-7	56.6146	58.8996	59.1289	63.1656	69.5403	71.4817	51.158	53.544	6.83399	8.65544	11.467	6.25763	4.76549	8.65157
CSS0047856.1	BBR-BPC	BBR-BPC-8	1.3129	1.08379	0.553624	0.643919	0.807178	0.717104	0.389364	0.702623	6.30776	7.75166	5.38236	5.37032	3.78412	4.51605
CSS0008708.1	BBR-BPC	BBR-BPC-9	7.09557	6.47533	7.76133	9.25346	10.1675	9.16805	5.51778	6.46802	3.36387	4.73078	3.40548	3.01164	3.31729	3.47107
CSS0038858.1	BES1	BES1-1	114.042	147.865	114.138	149.834	186.69	220.686	99.8073	105.68	37.1836	74.1745	50.0659	74.7756	28.0651	53.2836
CSS0010317.1	BES1	BES1-2	36.0087	29.4076	28.1729	27.628	26.7016	43.7177	41.5425	43.3981	3.34837	7.45757	29.6052	18.6834	5.37755	15.2598
CSS0002686.1	BES1	BES1-3	0.137718	0.262147	0.181906	0.0934861	0.166887	0.416208	0.158562	0.201318	20.3299	29.9392	20.9768	15.7946	33.4773	22.1553
CSS0034485.1	BES1	BES1-4	39.5571	28.0309	38.5455	35.9888	28.5051	46.6233	40.1773	30.5651	11.2391	11.6647	15.53	9.46885	3.20236	9.12078
CSS0018030.1	BES1	BES1-6	10.5708	10.203	10.1276	9.66526	13.4323	12.5173	9.01074	8.60672	15.0012	18.7405	13.7398	12.312	10.9825	11.2324
CSS0017722.1	BES1	BES1-7	8.65468	15.7142	12.7637	14.4726	12.8666	20.3847	9.53849	9.1618	3.71061	5.57012	3.03463	4.06632	0.918771	3.85995
CSS0020242.3	BES1	BES1-8	20.7354	22.5954	18.9259	19.6223	19.4549	19.3761	20.0605	20.8084	10.3628	13.9248	12.4677	12.846	13.2616	11.383
CSS0005235.1	BES1	BES1-9	21.6284	17.8708	21.7627	21.7086	24.4089	31.3146	15.6149	17.5564	2.16379	2.25384	3.40719	2.28278	1.78573	2.63458
CSS0019249.1	bHLH	bHLH-1	31.1957	45.5386	9.24488	13.4629	6.31461	19.4608	24.0989	21.5374	12.3538	93.6474	6.59867	45.8547	2.82385	30.8951
CSS0036401.1	bHLH	bHLH-100	1.98471	1.52209	2.54938	2.74922	7.87579	5.99917	4.33839	3.47897	1.48558	2.09555	4.99854	1.50169	0.947897	2.28231
CSS0030015.1	bHLH	bHLH-101	1.77493	2.74038	4.51053	3.82449	4.5817	4.17306	1.80935	1.66579	7.90237	4.69219	3.02697	2.72279	2.76858	2.83842
CSS0049912.1	bHLH	bHLH-102	10.6708	6.47799	5.84633	6.35444	1.83904	3.18228	4.80481	7.84656	3.13077	5.57126	1.87557	1.18961	0.182444	0.83677
CSS0021179.1	bHLH	bHLH-103	2.44399	2.50901	3.15429	3.24539	3.80431	3.64218	2.83248	2.53987	5.69738	5.32055	4.46175	4.81219	4.84261	4.28385
CSS0049426.1	bHLH	bHLH-105	0.378241	2.85135	0.165044	1.49059	0.198663	1.50008	0.347052	0.512293	0.279637	1.69149	3.60528	4.80604	0.474961	5.05109
CSS0005073.1	bHLH	bHLH-106	6.06146	6.04096	4.72445	4.95634	3.69502	4.14066	7.13924	5.16568	1.1171	1.8481	2.46021	3.9148	0.325887	1.82644
CSS0022994.1	bHLH	bHLH-107	0.136962	1.54139	0.119088	0.997285	0.220872	1.1391	0.0761907	0.171349	0.27786	1.47392	2.70312	3.93193	0.263388	3.49293
CSS0009166.1	bHLH	bHLH-108	3.00113	2.01639	7.56666	4.10431	1.15114	1.61187	1.60269	3.32834	15.7039	19.5371	19.479	18.7206	20.2558	18.4126
CSS0038366.1	bHLH	bHLH-109	11.5082	10.8334	10.7795	9.11852	11.8973	15.0058	11.0479	11.0577	0.791818	1.8673	7.84954	3.65447	0.644939	5.12324
CSS0003058.1	bHLH	bHLH-11	46.3564	54.4809	39.7321	49.1896	37.3281	49.9884	42.9502	44.9092	29.6763	40.9979	24.0635	31.8651	22.6936	28.8464
CSS0008614.1	bHLH	bHLH-110	0.42638	0.807302	1.39066	1.40813	1.29772	1.16013	0.611591	0.559279	5.23204	2.65765	1.50275	1.71319	1.5635	1.44283
CSS0023077.1	bHLH	bHLH-111	4.97166	6.38886	8.39894	8.49926	15.2624	18.415	6.46955	6.92904	1.59249	4.28114	2.95755	5.06461	0.256951	2.81612
CSS0008776.2	bHLH	bHLH-112	2.32902	1.50418	1.9038	1.60577	2.12133	3.39731	1.73307	1.57045	0.451695	0.581161	0.857938	0.489937	0.236476	0.494602
CSS0032319.1	bHLH	bHLH-115	2.66586	1.57073	2.99905	2.20764	2.74714	2.37398	0.830955	0.958204	0.205786	0.254792	1.94104	0.140396	0.0631667	0.606629
CSS0030308.1	bHLH	bHLH-116	5.18003	3.50703	7.47707	4.4626	2.47735	4.49654	3.42977	4.80342	2.75996	4.34922	1.63993	1.44131	1.59573	1.29874
CSS0022062.1	bHLH	bHLH-119	2.18567	2.08072	2.4491	2.68741	3.27651	5.07455	1.56062	1.95145	2.12025	2.41709	3.02715	2.29466	3.65881	2.23747
CSS0037963.1	bHLH	bHLH-12	34.2817	62.4391	13.0082	34.8909	13.906	20.7925	21.4939	29.9377	0.832788	30.2819	11.0086	16.2261	0.282934	12.1324
CSS0010699.1	bHLH	bHLH-121	2.83355	7.62807	2.93118	6.22264	2.21038	9.41561	0.698859	2.31449	0.0900637	4.49992	0.411523	1.07926	0.12224	0.721872
CSS0049230.1	bHLH	bHLH-124	0.247754	0.557668	0.133211	0.252628	0.413688	0.785637	0.493326	0.547242	0.740039	8.37681	2.5303	4.83078	0.521438	6.27347
CSS0029548.1	bHLH	bHLH-126	0.773828	2.52985	1.88193	2.36206	3.58886	6.33666	1.70268	2.07791	0.895373	0.928606	1.58052	0.552509	0.100419	2.02479
CSS0023418.1	bHLH	bHLH-127	7.27423	7.49598	8.15688	5.92076	5.52806	7.09696	5.89027	7.58376	2.2407	12.6072	1.72744	3.42117	2.30276	1.97486
CSS0028237.1	bHLH	bHLH-129	2.03332	1.94763	3.35104	1.32407	0.606665	3.90406	1.05699	1.01057	0.031031	0.263496	0.361702	0.155536	1.06232	0.522617
CSS0046332.1	bHLH	bHLH-13	104.064	80.3385	92.7451	80.777	84.7188	76.1529	138.303	118.293	12.0567	8.25305	34.5521	16.1489	23.1438	14.5286
CSS0018396.1	bHLH	bHLH-130	1.7354	2.00421	1.92239	2.23254	2.01245	4.04677	3.0326	3.26191	0.455923	0.524078	0.855869	0.456833	0.296827	0.847553
CSS0039847.1	bHLH	bHLH-131	2.96891	4.5179	4.9557	3.45383	1.59891	2.76925	1.3856	2.74266	2.72107	2.34647	1.66413	1.87912	2.45454	1.87806
CSS0045340.1	bHLH	bHLH-134	2.45954	1.02992	0.304004	0.146376	0.195894	0.607904	0.918219	0.970727	3.7874	2.46869	0.46951	1.00202	0.141929	0.40621
CSS0029047.1	bHLH	bHLH-135	0.483185	0.93583	0.657743	0.483374	0.937648	0.591278	1.62773	1.05147	1.40334	1.79858	1.48384	0.607542	1.1565	1.41124
CSS0024326.1	bHLH	bHLH-136	1.21336	4.7863	5.16045	2.37748	4.51131	11.0129	5.16091	5.58121	1.41725	0.808716	1.6959	0.354373	2.4423	0.616758
CSS0037363.1	bHLH	bHLH-14	0.251477	0.728278	0.219128	0.560798	0.306281	0.357662	0.322853	0.394099	7.2411	24.717	10.6387	22.6276	9.28036	17.9043
CSS0003764.1	bHLH	bHLH-146	1.9801	3.26771	1.81041	1.22323	1.71537	3.31147	4.42945	4.15445	0.429069	0.241356	1.07489	0.717282	0.607252	0.613406
CSS0026415.1	bHLH	bHLH-15	44.5007	33.0572	43.5966	42.6032	61.3977	50.9417	50.5962	43.0972	13.4745	14.9568	28.6449	16.8999	10.8297	14.5548
CSS0043636.1	bHLH	bHLH-16	69.4294	40.7092	34.3243	44.9345	23.6526	23.5089	65.3887	50.0834	0.117813	1.90089	28.696	6.06872	0.0614693	9.46914
CSS0019408.1	bHLH	bHLH-17	57.4065	71.3542	64.7668	84.0242	68.8891	70.6913	46.641	54.0291	26.4224	33.5645	32.6646	32.2513	24.743	33.2924
CSS0038707.1	bHLH	bHLH-18	16.7473	19.4819	16.5683	19.3491	25.5272	30.2281	23.6683	20.5092	16.374	15.853	9.45777	12.3581	8.95525	8.53412
CSS0012339.1	bHLH	bHLH-19	0.356966	0.760148	0.293934	0.512551	0.353917	0.540662	0.360353	0.441705	5.04831	21.4255	9.43778	19.7233	8.31238	15.6055
CSS0011589.1	bHLH	bHLH-2	104.73	103.102	91.6796	123.323	129.485	128.783	142.907	141.333	15.7831	58.6787	96.7194	108.329	56.722	101.092
CSS0013213.1	bHLH	bHLH-20	41.4622	26.8675	34.3887	33.2609	46.9467	54.7639	58.4946	60.2339	0.818661	1.55615	14.1787	7.18792	0.389044	4.8682
CSS0000158.1	bHLH	bHLH-21	47.0411	53.5617	72.1435	64.8651	41.7438	63.878	42.0832	43.3822	39.7074	35.2774	37.5529	40.1717	44.6347	34.4347
CSS0010962.1	bHLH	bHLH-22	28.2955	24.9821	27.7986	30.143	48.5851	57.2994	31.4888	32.1748	2.92547	11.3242	48.7878	15.0036	7.15736	29.166
CSS0019569.1	bHLH	bHLH-23	40.8391	29.5006	26.8796	28.2972	47.4035	38.7437	44.6956	41.0613	4.21424	6.7357	24.9133	14.28	7.25466	10.8849
CSS0027956.1	bHLH	bHLH-24	44.7076	42.5034	54.4258	55.2507	77.8008	68.5225	54.3356	49.0518	23.8155	16.4514	20.4121	16.5425	21.9061	19.8495
CSS0005607.1	bHLH	bHLH-25	58.931	32.8833	39.9941	32.0859	73.4408	50.487	56.7162	48.6038	10.6294	9.81656	22.4543	16.6445	11.4721	10.6664
CSS0021988.1	bHLH	bHLH-26	49.3885	51.463	30.7376	28.5238	32.917	32.0515	66.9408	56.4641	29.5833	15.9013	33.3936	38.6069	37.4064	30.4079
CSS0044106.1	bHLH	bHLH-27	0.842066	0.540775	0.389338	0.244782	0.0805179	0.575047	0.530094	0.959025	12.2047	11.154	3.43376	6.32366	1.16926	3.69865
CSS0033788.1	bHLH	bHLH-28	19.177	13.7439	29.2391	22.385	28.7231	22.8258	20.186	14.9541	14.5752	24.0736	22.4911	12.99	10.2346	6.80692
CSS0025352.1	bHLH	bHLH-29	24.1961	23.0598	27.3701	25.6488	32.7496	42.8566	22.7976	24.2345	17.6305	18.1426	16.0553	15.3293	15.6015	18.6044
CSS0028637.1	bHLH	bHLH-3	0.465345	0.338628	0.264577	0.422276	0.555121	0.569898	0.313594	0.520407	54.7319	59.5206	77.1667	74.9803	68.8117	90.314
CSS0026070.1	bHLH	bHLH-30	35.8658	40.0448	39.0279	31.3333	39.1946	47.9369	40.0041	42.5843	25.5773	22.0504	19.7999	17.9162	20.112	17.1372
CSS0004820.1	bHLH	bHLH-31	44.2293	64.1958	39.7262	54.0253	34.8503	41.833	36.0248	42.9214	17.5388	26.2992	14.8684	25.3016	21.8296	22.3963
CSS0039244.1	bHLH	bHLH-32	30.0861	31.1982	30.8304	33.342	43.6782	38.9592	47.1031	46.4419	5.03697	7.22061	17.1705	11.8003	6.81546	11.6166
CSS0011668.1	bHLH	bHLH-34	40.3784	46.7175	43.4604	53.027	55.9328	61.6567	38.3778	39.908	9.89324	11.9561	17.1117	11.6126	8.16907	13.6881
CSS0018561.1	bHLH	bHLH-35	2.36382	5.55316	0.946846	3.3848	0.400643	4.46191	3.61285	1.24158	5.60074	9.18149	0.87239	10.2424	2.30673	2.52831
CSS0031287.1	bHLH	bHLH-36	52.2198	61.2656	42.6543	56.5736	43.3622	49.6459	50.3198	52.9553	5.70556	12.8396	17.7932	14.7807	4.7592	12.7045
CSS0013595.1	bHLH	bHLH-37	5.64717	25.418	3.70185	6.80976	5.07254	13.1886	2.22651	4.03697	0.457579	9.0919	3.74212	4.74363	0.377253	3.07958
CSS0014185.1	bHLH	bHLH-38	13.639	16.5374	8.13315	11.0278	22.7424	25.3757	20.6374	19.0999	5.20704	3.91228	15.8548	12.7882	13.5962	12.7994
CSS0025568.1	bHLH	bHLH-39	11.3237	8.04748	10.8192	7.63143	13.0818	15.9226	8.19881	8.88411	1.20795	2.8078	11.6972	5.72812	1.85682	6.74864
CSS0047466.1	bHLH	bHLH-4	0.362783	1.29179	0.308033	1.07209	0.369429	1.44774	0.844685	0.664697	2.72748	17.4018	2.7061	10.1403	2.72628	10.054
CSS0028238.1	bHLH	bHLH-40	13.3756	15.8214	13.8344	13.8634	20.3694	19.2952	20.2747	18.6476	3.8134	3.34564	5.45541	3.77009	3.941	3.23055
CSS0010939.1	bHLH	bHLH-41	48.9294	47.5491	48.3843	41.9093	65.9556	70.0378	45.974	43.8232	2.56269	2.90462	9.0113	6.85617	2.00294	6.48996
CSS0038310.1	bHLH	bHLH-42	30.0439	25.0537	20.6056	20.0591	31.9378	28.3226	40.4304	44.3086	3.00109	4.1959	11.2287	9.56366	3.72122	10.6864
CSS0006981.1	bHLH	bHLH-43	21.3775	15.8638	21.0816	23.3223	30.6811	33.8049	24.3311	23.7014	1.62222	4.53567	8.11004	7.01199	2.1038	4.67689
CSS0001635.1	bHLH	bHLH-44	5.57093	10.3079	8.60217	8.76456	31.8079	21.0145	8.38263	6.36012	7.16369	7.25249	5.73033	11.7804	10.509	17.2015
CSS0021114.1	bHLH	bHLH-45	14.6775	12.6547	13.1189	11.5754	12.6001	12.694	21.4031	19.313	9.60748	6.66004	12.5323	9.55323	8.747	8.18088
CSS0038436.1	bHLH	bHLH-46	75.7209	71.4796	49.2702	41.6934	55.1048	70.3207	73.6467	76.4355	0.178692	0.215812	13.0834	3.08652	0.794713	2.29877
CSS0015165.1	bHLH	bHLH-47	18.1828	13.7153	11.5282	12.3258	12.0696	11.8819	15.1992	15.1979	21.2823	21.3119	15.9639	17.4553	13.6004	14.1696
CSS0031082.1	bHLH	bHLH-48	1.42067	0.872682	0.873485	1.2942	1.79111	0.970456	1.07723	1.04248	4.11406	4.00595	8.39359	7.11069	7.37385	7.79861
CSS0022304.1	bHLH	bHLH-49	1.36297	0.957355	3.83114	2.54983	0.604457	1.49931	0.930631	1.98698	8.15861	11.9364	11.8352	10.6642	12.9915	12.575
CSS0019068.1	bHLH	bHLH-5	0.274724	2.30681	0.200678	1.10609	0.172986	1.75364	0.58999	0.40214	0.301645	1.22988	0.814253	3.38748	0.609324	1.19471
CSS0042214.1	bHLH	bHLH-50	7.71769	10.6656	9.71296	9.09936	8.84542	9.50778	8.692	10.2041	10.8802	11.1278	7.04126	10.2368	8.24465	10.1054
CSS0041447.1	bHLH	bHLH-51	25.4548	23.8091	23.9235	26.5043	23.1131	32.8541	14.4643	13.8055	16.8952	13.8161	17.8612	13.779	20.3781	16.5858
CSS0012874.1	bHLH	bHLH-52	22.1717	19.9684	24.3937	21.1689	27.9187	29.5773	16.7377	17.2077	4.54831	4.08259	8.4724	5.16163	5.07294	6.94898
CSS0030604.1	bHLH	bHLH-53	20.5967	23.0635	23.5871	26.302	31.9159	28.1176	21.9418	21.0899	14.0795	9.84678	8.76525	10.2632	11.3964	9.81394
CSS0018697.1	bHLH	bHLH-55	56.5224	32.7578	45.7831	19.1974	23.5901	41.3782	92.6305	97.0478	1.84225	2.24595	19.9369	10.0219	18.9344	9.27503
CSS0005031.1	bHLH	bHLH-56	2.10067	1.14958	0.972727	0.713179	1.8404	1.1757	2.85382	2.29204	0.187916	0.781285	9.9626	4.89482	0.388059	3.19036
CSS0015911.1	bHLH	bHLH-57	10.7744	12.9359	6.22792	7.43828	18.7672	17.9954	15.0096	15.7694	9.40654	3.97885	11.4612	11.4871	23.8093	13.2943
CSS0005269.1	bHLH	bHLH-58	9.51289	6.3604	11.141	9.40547	19.413	15.4619	5.07083	6.19782	0.775362	0.835294	7.3753	1.17809	0.211206	3.316
CSS0046610.2	bHLH	bHLH-59	51.127	49.257	21.2196	28.6974	12.9302	18.4515	36.5055	31.8425	8.4163	41.4765	9.4382	25.1	5.01096	17.882
CSS0025308.1	bHLH	bHLH-6	29.3421	31.235	23.75	29.4988	27.2532	37.8923	27.6145	32.927	20.7074	22.4601	34.037	41.6231	33.7516	25.9019
CSS0034458.2	bHLH	bHLH-60	18.0154	17.9092	19.9777	22.1389	19.5152	19.7572	20.5683	17.719	5.8974	6.83103	9.83959	7.34962	6.37175	7.8057
CSS0011854.1	bHLH	bHLH-61	15.0712	11.4367	13.597	11.294	17.3198	18.0326	16.4832	15.0369	4.38471	3.95349	9.76049	4.49949	4.64863	5.40518
CSS0006604.1	bHLH	bHLH-62	15.2246	13.7999	6.99313	8.81165	5.98696	11.0471	11.1693	14.7138	5.30938	20.3901	8.06742	10.2179	1.55986	7.42659
CSS0023261.1	bHLH	bHLH-63	11.3445	14.0869	12.9333	15.2308	12.8884	15.8232	14.2528	14.4507	6.42789	4.7478	7.22693	6.80236	5.30382	6.93496
CSS0002807.1	bHLH	bHLH-65	67.898	92.0316	42.2183	35.5594	34.3803	36.036	110.305	109.474	7.14152	4.53088	22.1318	43.0687	24.6309	33.8838
CSS0044169.1	bHLH	bHLH-66	27.9243	18.6529	12.7952	14.6609	7.63667	12.2195	20.2002	23.2975	0.564833	1.93799	10.9881	3.79291	0.97941	8.23004
CSS0027737.1	bHLH	bHLH-67	13.748	14.4483	20.6673	20.9691	17.3116	20.946	14.4935	14.5788	13.7527	13.3162	7.21873	14.5153	13.0933	14.5991
CSS0014028.1	bHLH	bHLH-69	19.3924	24.5626	24.6736	33.6279	33.3254	33.0717	15.6883	15.6638	3.63507	15.3442	6.04631	12.7486	4.57821	12.8628
CSS0012583.1	bHLH	bHLH-7	93.3737	65.4005	71.071	66.3168	140.735	102.639	150.471	135.765	7.62485	5.22259	48.1109	23.7301	30.8419	23.2646
CSS0019171.1	bHLH	bHLH-70	8.26264	13.7607	11.7873	12.9834	11.6616	11.6714	10.2685	9.58083	13.5199	15.4657	9.69452	10.1983	11.4371	10.5702
CSS0047155.1	bHLH	bHLH-71	6.27393	6.94327	6.35019	6.2027	7.76556	9.65852	7.05814	8.54439	2.08257	2.94995	3.77911	3.55667	4.59754	2.46563
CSS0005857.1	bHLH	bHLH-72	6.14444	11.9712	8.33304	9.07742	7.94638	11.0535	7.49874	6.28809	4.69012	4.3778	4.45497	5.85849	4.16929	5.69816
CSS0000156.1	bHLH	bHLH-73	7.63135	6.01741	4.88155	2.81639	3.84455	3.67233	11.3642	9.88239	13.9462	6.86779	13.8788	13.827	30.0476	14.2681
CSS0023957.1	bHLH	bHLH-74	15.7158	20.1085	10.4843	14.5117	14.1903	9.98213	24.2206	19.2559	9.71329	14.5762	11.8808	14.3753	15.6688	10.5875
CSS0050324.1	bHLH	bHLH-76	9.93199	10.9173	9.67757	11.7429	9.93714	11.1234	10.8751	10.416	7.69078	7.71948	8.77486	7.53344	7.15598	8.93795
CSS0048738.1	bHLH	bHLH-77	8.70471	14.5085	5.77919	8.55954	5.40789	7.40567	5.34938	6.64345	7.64393	16.62	3.95411	7.26055	3.4399	4.53421
CSS0018951.1	bHLH	bHLH-78	5.97223	6.46442	6.58882	8.38718	14.5777	14.0015	6.49235	7.08963	0.268969	0.900671	4.80645	2.4592	0.540305	2.0064
CSS0029144.1	bHLH	bHLH-79	2.11968	1.41258	2.77866	2.31142	2.39893	3.46588	1.1547	0.745025	0.150254	0.416262	5.2956	2.20988	0.240872	2.13544
CSS0029111.1	bHLH	bHLH-8	0.424022	1.02576	0.322914	1.04056	0.409267	1.39794	0.639826	0.592426	6.10686	42.1583	9.21093	29.2182	8.29461	20.7756
CSS0025682.1	bHLH	bHLH-81	15.0375	17.0362	12.039	12.4932	16.491	17.2126	13.7854	14.8725	5.1769	5.77346	6.90394	7.9249	7.61416	7.75477
CSS0028233.1	bHLH	bHLH-82	10.3131	10.6168	16.3533	14.5486	11.9027	20.0281	8.47473	9.83008	6.58624	10.1694	6.62625	8.8435	7.63954	9.25053
CSS0025871.1	bHLH	bHLH-83	0.0645063	0.0769982	0.314619	0.0313868	0.0329914	0.048393	0.111409	0.37647	14.0983	7.43024	17.5245	14.4095	35.9238	18.6933
CSS0045811.1	bHLH	bHLH-84	5.92673	5.34127	6.41334	5.99372	7.9981	7.65803	5.19289	5.67025	5.16125	5.44024	5.99817	5.63234	5.63202	5.44033
CSS0006854.1	bHLH	bHLH-85	14.4044	13.8184	17.387	17.5647	13.6946	15.4258	12.749	13.6177	3.07914	3.13781	1.62615	2.27126	2.19535	1.85919
CSS0039169.1	bHLH	bHLH-86	5.00313	2.51654	3.53416	3.3513	4.89539	3.95585	7.36827	5.78081	2.03058	2.22358	3.90604	2.30496	5.03642	2.53832
CSS0050180.1	bHLH	bHLH-87	8.015	9.34665	14.7382	13.9975	15.55	17.2753	4.61694	4.91977	1.61533	3.41264	1.7494	4.63792	0.615941	4.62872
CSS0022620.1	bHLH	bHLH-88	2.63236	1.96909	2.87107	2.78002	2.70135	2.8113	1.59097	0.809621	0.0741177	0.302063	3.65783	1.48678	0.0697703	1.47777
CSS0031313.1	bHLH	bHLH-89	6.38369	6.22443	7.81585	6.8859	7.87897	6.3482	4.07445	4.2178	8.90194	8.75722	3.78347	6.29471	5.06044	6.17831
CSS0000831.1	bHLH	bHLH-9	21.1909	25.7718	18.3844	29.946	47.1413	74.9565	18.9067	20.2996	0.969304	4.70426	10.0371	5.08167	2.62331	8.46658
CSS0009069.1	bHLH	bHLH-90	1.57701	5.64508	1.11452	2.36483	0.68045	1.84935	0.294309	0.793209	0.324481	6.8495	4.71101	1.22912	0.614987	3.40364
CSS0047972.1	bHLH	bHLH-91	5.30567	3.53051	8.58266	4.10381	4.53695	20.1219	1.43378	2.94084	4.79236	1.36704	3.29352	0.860218	2.51467	2.25688
CSS0005697.1	bHLH	bHLH-92	4.21599	3.93102	5.6071	4.59018	6.6378	11.0521	4.8978	5.47117	0.44331	0.690158	2.12675	1.39785	0.361642	1.16857
CSS0040381.1	bHLH	bHLH-93	4.95244	4.36813	6.21062	6.64349	4.53346	6.26515	3.52094	2.67364	5.90753	7.51899	2.67323	4.28885	1.26956	4.76379
CSS0024653.1	bHLH	bHLH-94	5.66021	4.55791	8.77868	7.01832	10.0974	12.7564	5.03796	5.91178	0.965579	1.32422	6.33364	2.29517	2.7441	2.93657
CSS0015370.1	bHLH	bHLH-95	5.36666	1.91658	2.77093	1.88835	1.49404	2.36305	3.46506	4.72307	0.0399027	0.383182	5.15836	1.12297	0.050635	1.68051
CSS0043813.1	bHLH	bHLH-96	21.1242	25.8487	21.8298	25.5612	24.8707	24.435	20.6607	20.2739	9.6718	11.1291	2.24919	8.17089	5.38304	7.76986
CSS0021699.1	bHLH	bHLH-97	0.261263	0.0464849	0.410706	0.304789	0.481277	0.238079	0.209004	0.279314	13.4308	18.9142	21.0749	11.8868	9.49226	6.33825
CSS0015224.1	bHLH	bHLH-99	0.274416	0.437445	0.241854	0.232756	0.413404	0.397195	0.350377	0.660167	0.712106	6.79978	1.86645	3.26784	0.365404	4.73855
CSS0001216.1	bZIP	bZIP-1	29.3968	36.4195	52.8027	52.6527	50.906	71.7851	53.8004	33.7516	18.4705	13.8805	15.4577	15.8186	9.62964	17.6958
CSS0028165.1	bZIP	bZIP-10	47.3229	60.3671	44.8917	74.9868	89.6968	111.115	63.7522	67.7135	16.1321	36.0086	20.3035	46.7184	31.7961	35.2075
CSS0001223.1	bZIP	bZIP-11	31.9457	30.2998	25.094	25.7843	22.7279	22.8442	42.1673	36.2373	15.0218	18.7842	23.4004	40.1167	26.1107	28.7101
CSS0018311.2	bZIP	bZIP-12	16.5436	16.4629	15.9579	18.2367	19.0069	22.5456	16.6558	16.5987	8.17411	19.5967	10.1741	13.5368	6.44574	12.9004
CSS0041697.1	bZIP	bZIP-13	40.4571	42.3111	38.8556	41.5046	35.3672	42.1319	31.8415	31.8778	23.9431	23.922	20.6599	21.3546	20.5409	19.6067
CSS0047133.3	bZIP	bZIP-14	26.8893	25.7413	30.5456	31.14	35.9322	38.495	25.5963	25.3523	8.82568	8.10273	10.2699	9.93303	6.26945	7.98256
CSS0049383.1	bZIP	bZIP-15	18.6727	18.652	17.3029	18.6405	22.0172	27.2881	19.7283	16.8447	13.5121	13.7003	11.5134	16.3091	14.685	14.0503
CSS0008805.1	bZIP	bZIP-16	33.3024	37.1295	31.5123	35.2166	24.8772	31.0251	29.3683	29.2332	11.4363	18.3323	31.9262	18.4656	9.76157	19.2805
CSS0031800.1	bZIP	bZIP-17	45.8757	59.5968	62.4677	66.2862	68.7325	58.4686	31.8352	40.157	30.2876	39.5283	29.9858	77.1234	96.6418	79.2775
CSS0046846.1	bZIP	bZIP-18	33.197	35.6834	32.3153	36.3827	26.5278	31.1368	37.6871	41.6011	8.61795	15.8505	8.83957	15.6422	9.05051	13.0041
CSS0050434.1	bZIP	bZIP-19	5.12762	6.3605	4.69711	5.29081	11.6411	11.9267	7.98067	6.79693	1.82659	3.11208	15.4967	8.20604	3.0266	7.87098
CSS0018654.1	bZIP	bZIP-2	41.324	43.0568	50.6912	53.5818	118.956	96.4012	53.1416	53.4826	18.1777	16.4999	27.1822	19.6484	18.8764	18.5261
CSS0014012.1	bZIP	bZIP-20	27.5538	27.1861	30.0484	29.5331	26.7477	28.667	26.8702	27.5941	35.4766	21.9343	22.0929	21.3131	31.9683	20.5174
CSS0031087.1	bZIP	bZIP-21	24.8494	25.7486	28.65	29.0798	28.7068	30.54	22.2636	22.5034	13.1461	16.1806	13.3927	16.4257	12.8072	15.4789
CSS0000938.1	bZIP	bZIP-22	20.4227	25.0929	20.7315	24.3581	23.8874	25.8615	19.7626	22.3428	11.8157	16.6635	16.3374	21.9496	15.5618	21.5969
CSS0027268.2	bZIP	bZIP-23	27.1711	31.0174	33.076	35.248	34.4704	36.161	26.6906	26.7527	8.50823	7.69926	6.26791	7.76329	4.98461	8.43315
CSS0018800.1	bZIP	bZIP-24	12.2546	13.0246	11.6025	14.8893	10.9884	17.8285	9.01378	9.75119	6.51557	8.12645	9.81421	11.0569	4.46008	8.79824
CSS0037690.1	bZIP	bZIP-25	0.039514	0.0226845	0.0627766	0.0371818	0.0124559	0.0969591	0.0121487	0.0247691	14.3511	15.3382	11.4248	17.126	14.2286	16.8539
CSS0021144.1	bZIP	bZIP-26	23.4665	31.2706	22.7173	31.801	18.5743	23.1745	13.0979	15.3594	18.0885	15.6784	8.5753	11.5749	8.56652	9.87591
CSS0001246.1	bZIP	bZIP-29	15.2516	19.1239	16.6063	19.6501	49.9331	55.2263	9.5197	10.6544	1.19911	5.13279	20.0997	13.8649	2.84675	16.4093
CSS0006760.1	bZIP	bZIP-30	0.0294316	0.0782401	0.0831493	0.0710344	0.0597015	0.0588597	0.0418836	0.0352352	9.0583	11.0208	10.1998	12.7848	11.8971	11.8496
CSS0041662.1	bZIP	bZIP-31	2.33161	5.21679	5.56062	5.63058	5.83154	6.57117	4.98457	5.2629	7.77267	17.9662	10.1239	13.3736	5.99885	13.0757
CSS0016927.1	bZIP	bZIP-32	19.28	20.4709	11.1719	12.1758	6.69883	10.7192	23.0817	23.7165	10.3783	13.8904	16.6153	27.7818	21.1494	26.0486
CSS0004885.1	bZIP	bZIP-33	17.8837	19.7892	21.3666	22.5065	24.6397	25.7123	16.1926	18.6806	8.80569	10.0256	10.2534	9.27274	10.2602	10.5201
CSS0014466.1	bZIP	bZIP-34	23.0886	24.5736	29.9814	30.7373	34.5196	37.6489	24.7529	23.6701	22.6931	11.4834	11.1989	8.77411	12.1682	10.6107
CSS0013065.1	bZIP	bZIP-35	0.0931876	0.0337039	0.0880237	0.0772901	0.0414494	0.116994	0.0921309	0.0714483	4.90692	4.73265	4.78107	4.89883	4.62936	5.53223
CSS0046145.1	bZIP	bZIP-36	16.0752	15.3769	19.1646	20.0474	21.1064	21.544	16.6843	16.1176	4.33401	5.25915	7.67835	5.60602	3.66778	5.91774
CSS0015101.1	bZIP	bZIP-37	4.30327	3.17443	2.99624	4.47958	8.57408	5.00741	6.05916	4.28322	1.2338	2.60312	10.0048	4.5672	1.75086	4.81899
CSS0031962.1	bZIP	bZIP-38	21.4411	21.6025	19.4739	20.4331	21.8286	22.2297	22.8501	22.8723	9.50208	10.8528	12.4607	12.9276	14.4672	11.5483
CSS0036560.1	bZIP	bZIP-39	0.390535	0.680689	0.692775	0.58403	0.679517	0.491369	0.753475	0.526026	3.34799	5.00042	4.36858	3.7679	4.44462	4.29138
CSS0040681.1	bZIP	bZIP-4	57.2485	61.7955	55.9335	63.1496	77.7287	74.7834	62.841	61.9984	17.6339	23.5934	35.0615	31.1313	26.6882	29.857
CSS0026069.1	bZIP	bZIP-40	19.0704	13.0111	19.2735	18.2718	28.9754	30.3221	17.4677	17.3645	0.786365	2.00893	9.56867	3.48128	0.630959	4.12018
CSS0044644.1	bZIP	bZIP-43	3.38288	6.34331	6.70255	7.77918	5.79659	4.89497	4.38307	4.20798	25.3196	29.8095	19.7258	17.883	21.2465	20.6356
CSS0010085.1	bZIP	bZIP-44	1.49938	0.981203	1.12004	1.60315	2.36732	2.95419	1.30524	1.21431	0.253824	0.124893	1.39787	0.525205	0.208656	0.713965
CSS0008967.1	bZIP	bZIP-45	0.0363463	0.12679	0.0983274	0.0750831	0.0622686	0.0501951	0.0684248	0.0509993	5.39401	3.37671	3.8865	5.54526	6.00763	5.5388
CSS0048197.1	bZIP	bZIP-46	13.1886	12.5474	11.2219	10.901	27.5061	20.9328	17.6622	13.8395	0.0500047	0.715468	7.60686	3.42658	0.018012	0.813293
CSS0042690.1	bZIP	bZIP-47	6.63989	7.56661	8.92813	7.21449	6.71749	7.62539	5.46657	6.22821	4.49988	5.29889	3.06255	2.44679	5.87485	2.62002
CSS0002594.1	bZIP	bZIP-48	1.53214	1.00288	1.32449	1.05711	1.93118	1.93302	1.39616	1.21408	0.984935	0.598798	6.41672	0.883504	0.336867	3.25893
CSS0029150.1	bZIP	bZIP-49	2.17477	2.62811	3.44726	3.10544	3.80772	4.02135	3.16775	2.84644	3.50507	3.56551	4.36586	3.71888	2.80911	3.78889
CSS0005052.1	bZIP	bZIP-5	66.4537	76.1019	70.3388	75.5365	68.4032	75.022	56.4511	59.575	36.0044	42.8097	36.1007	41.5668	27.1263	36.459
CSS0026039.1	bZIP	bZIP-52	3.75514	4.67027	4.4528	4.23446	4.12192	4.9739	3.04602	4.8407	3.88898	3.19655	2.92662	2.83554	7.03859	3.15175
CSS0019113.1	bZIP	bZIP-53	18.309	12.2666	10.0921	9.67604	7.26852	9.24826	21.1109	17.9957	7.78133	7.44179	12.5359	12.7515	21.6855	12.22
CSS0009595.1	bZIP	bZIP-54	3.10429	1.53043	4.34205	3.7561	10.5378	14.6728	3.89369	2.76707	0.0884593	0.100826	1.36951	0.615435	0.0584713	0.6767
CSS0008087.1	bZIP	bZIP-56	0.576367	0.670097	0.361369	0.598608	0.751491	1.05124	0.475022	0.569613	2.36443	2.74452	2.98253	3.11092	2.15112	3.00385
CSS0031119.1	bZIP	bZIP-57	2.46896	3.1897	3.67838	3.34408	1.14108	2.45255	0.991304	1.9828	1.21051	1.75387	2.76816	1.42704	0.389082	1.54469
CSS0049111.1	bZIP	bZIP-6	33.469	68.9169	40.9744	64.0918	89.7618	98.0568	52.1703	51.4243	40.5697	25.8188	26.8982	36.2253	55.8331	36.2946
CSS0006079.1	bZIP	bZIP-60	15.5914	5.7678	6.4083	9.78237	1.69673	4.1558	3.37014	11.3612	0.108785	0.231658	0.347914	0.108184	0.059461	0.279185
CSS0011765.1	bZIP	bZIP-61	0.727512	0.805521	1.64206	1.09883	1.4256	1.66684	1.96468	1.59402	3.43271	1.13672	3.38982	0.962962	10.4598	1.68576
CSS0034114.1	bZIP	bZIP-63	1.1088	1.18597	3.64812	2.90445	2.68688	3.29281	0.719962	1.69912	0.469601	0.491163	0.390058	1.78724	0.25848	1.62108
CSS0012282.1	bZIP	bZIP-64	2.13758	1.09142	1.37644	1.297	0.407419	0.457732	1.3259	0.953854	1.18468	1.41461	0.757935	0.833617	0.394327	0.657057
CSS0015012.1	bZIP	bZIP-65	5.98684	5.81003	7.13974	4.82556	5.16231	7.92763	3.24626	3.89756	0.698229	0.26521	0.615904	0.331989	0.729406	0.415184
CSS0048476.1	bZIP	bZIP-7	112.139	85.8214	115.216	101.212	32.0643	33.574	52.7775	49.4604	68.6087	59.2229	43.7544	44.2347	42.0204	36.6664
CSS0046013.1	bZIP	bZIP-8	44.8534	44.0597	41.1655	43.7177	36.9837	40.5073	46.8669	41.1827	24.5335	24.7249	17.3862	23.8662	18.8373	23.1057
CSS0019127.2	bZIP	bZIP-9	41.2962	53.2822	52.0204	62.8498	64.8025	68.7108	47.9214	48.8023	24.8605	33.3778	27.1905	29.3788	24.5279	28.8282
CSS0001087.1	C2H2	C2H2-1	20.7806	129.177	68.6589	111.531	37.9359	309.6	151.441	80.102	3.61491	20.2418	2.67906	24.4471	2.57072	10.7425
CSS0019017.1	C2H2	C2H2-10	36.2771	47.2651	36.0396	41.8369	37.797	42.6126	33.5607	32.863	17.9113	34.3308	18.1658	24.3298	11.0156	18.9409
CSS0050321.1	C2H2	C2H2-12	13.7239	22.3743	16.8853	21.3686	41.5078	41.0502	21.9212	23.0236	6.48217	11.7446	12.7027	13.4165	8.75709	15.3555
CSS0045071.1	C2H2	C2H2-13	1.73516	4.17311	1.48425	3.84986	1.77406	9.49218	4.01997	2.29045	4.67767	1.59023	0.664068	3.87426	0.270318	1.50083
CSS0019301.1	C2H2	C2H2-14	11.958	15.0604	12.2217	11.1444	11.996	12.3977	13.7437	13.1373	5.73216	9.97086	6.30573	7.22957	7.74591	6.82029
CSS0000305.1	C2H2	C2H2-15	28.6707	31.7952	29.5006	31.2732	38.8367	44.2967	27.1331	29.5376	17.5712	21.3414	21.0777	23.8682	21.0495	22.8682
CSS0050143.1	C2H2	C2H2-16	3.41834	2.24873	3.07326	2.55959	4.7027	3.36789	3.09361	2.59872	9.39767	11.1492	14.3788	13.5088	11.0777	10.5104
CSS0040105.1	C2H2	C2H2-17	2.08771	2.23621	2.2396	2.53021	2.72154	2.28308	1.78162	1.70318	5.81914	10.7539	10.7876	8.91684	2.09078	6.63306
CSS0039000.1	C2H2	C2H2-18	12.7999	16.9771	18.7318	15.2873	17.4899	18.3132	14.389	15.3773	14.1883	14.2431	13.3468	15.584	14.4569	14.2537
CSS0002339.1	C2H2	C2H2-2	221.869	245.938	197.137	194.801	253.067	294.179	254.496	242.785	60.4481	57.9263	59.7786	111.249	86.6554	93.399
CSS0050437.1	C2H2	C2H2-20	22.3403	18.0412	32.0058	22.5746	24.6657	21.0707	14.6838	14.5188	11.6302	16.3748	18.6721	10.8243	7.03364	10.8767
CSS0039589.1	C2H2	C2H2-21	29.9635	33.9915	34.8411	32.1617	29.2642	31.9236	24.0643	23.6279	19.7477	18.0788	14.9409	14.6385	13.2483	14.8355
CSS0018845.1	C2H2	C2H2-22	2.47272	2.41902	2.83701	2.62841	5.06943	4.88775	3.05961	2.59129	2.17799	3.72927	10.0412	4.29701	4.11452	6.19225
CSS0026087.2	C2H2	C2H2-23	20.815	26.2573	25.5614	26.6243	35.1981	36.7265	19.2275	21.5587	13.241	14.3958	14.246	19.0478	18.5156	17.2916
CSS0016149.1	C2H2	C2H2-25	26.2764	22.6269	26.3084	22.2631	18.6063	13.3531	22.6434	18.7432	21.7998	10.7203	9.71107	8.19697	9.22266	8.25455
CSS0032438.1	C2H2	C2H2-26	14.0771	12.9419	13.1052	14.5216	17.3698	15.4759	13.1821	11.6039	5.44986	6.58791	8.93655	7.78271	6.64144	7.71186
CSS0005309.1	C2H2	C2H2-27	4.82963	4.63296	4.8991	5.75735	6.86767	8.28407	3.19387	4.22256	9.2641	10.7688	9.29148	14.3971	9.13389	11.9956
CSS0006567.1	C2H2	C2H2-28	8.90826	7.54371	11.9639	10.1923	10.6763	13.4248	7.23463	9.5999	3.92821	8.26086	5.2501	5.82812	12.5618	9.79618
CSS0009013.1	C2H2	C2H2-29	10.6332	14.4557	13.7808	14.8235	19.8119	18.5531	8.47002	10.2409	5.45634	6.35494	5.74004	8.71756	5.842	7.59775
CSS0026506.1	C2H2	C2H2-3	106.547	115.112	124.625	118.287	96.4672	100.334	59.6201	67.896	66.7229	107.887	81.6322	73.9956	44.8649	84.7064
CSS0013504.1	C2H2	C2H2-30	13.4691	15.1716	21.682	18.3829	31.8547	29.99	22.1125	19.7974	14.1624	15.9126	6.00533	15.8933	11.8219	15.4657
CSS0026584.1	C2H2	C2H2-32	31.2629	34.8764	43.0847	37.7399	39.3604	40.8303	29.4658	28.7433	6.13497	4.47937	3.3211	2.40631	2.43206	2.66576
CSS0031440.1	C2H2	C2H2-33	1.93854	2.80763	2.80226	3.21072	2.71563	2.66798	2.6261	2.42025	13.2215	13.3144	9.46816	9.65347	7.87152	8.68536
CSS0014863.1	C2H2	C2H2-34	0.615144	7.08332	3.37107	2.97131	0.947412	9.95014	9.31035	3.19475	0.762512	3.93862	0.427454	7.14561	0.742019	3.20423
CSS0018546.1	C2H2	C2H2-35	1.66299	2.67589	4.56274	3.09798	9.72305	12.4851	2.61613	1.8181	0.42831	0.385623	3.76976	1.05888	0.686693	1.56872
CSS0010016.1	C2H2	C2H2-36	38.3262	35.136	30.0175	22.8031	18.8729	19.1379	44.7583	45.6304	27.1943	16.3393	15.8454	20.3419	28.9279	19.9069
CSS0034346.1	C2H2	C2H2-37	4.83632	4.95154	7.67385	4.7892	8.18	20.9375	4.52967	5.8191	1.29827	2.58575	5.1579	1.71617	3.11489	3.59074
CSS0016011.1	C2H2	C2H2-38	0.0559622	0.0423184	0.0458719	0.0220576	0.0790407	0.0332461	0.0221061	0.0225353	10.2706	12.2648	7.18935	10.2284	8.91375	9.84325
CSS0005172.1	C2H2	C2H2-39	0.0410495	0.0296592	0.0100216	0.0848133	0.0107449	0.0408125	0.0170977	0.0623655	6.12363	6.43556	4.84549	1.96989	2.9405	3.52387
CSS0033564.1	C2H2	C2H2-4	196.982	181.71	173.124	154.111	90.143	95.5467	103.737	121.139	100.718	106.965	66.1103	69.3308	23.5028	83.3175
CSS0006398.1	C2H2	C2H2-40	9.39217	8.67053	8.91576	9.24769	11.1539	11.1587	8.70746	8.09784	5.04384	4.7214	5.93646	4.48172	4.20772	4.36635
CSS0040707.1	C2H2	C2H2-41	18.5416	15.6893	19.9639	19.2833	21.8648	20.933	14.5946	13.8514	7.09099	7.39117	6.95004	5.64337	4.39053	5.17729
CSS0027051.1	C2H2	C2H2-42	8.42794	7.09364	7.09755	7.52535	11.3709	10.083	5.88929	6.1796	0.0986577	0.614798	2.52742	1.83701	0.00669433	1.54319
CSS0010214.1	C2H2	C2H2-44	21.5766	12.5721	20.5398	10.8961	7.45341	11.4875	3.38828	5.61596	5.73324	3.96233	1.73867	1.70858	1.07012	1.07603
CSS0001354.1	C2H2	C2H2-45	4.14442	4.61055	5.47148	5.12975	4.39535	4.98972	3.73194	4.55806	7.67627	9.09537	4.85024	5.79206	5.09668	4.68028
CSS0032698.1	C2H2	C2H2-46	1.59177	1.15853	2.22147	2.26894	3.72172	5.50618	1.61248	1.66612	1.26774	1.28031	8.00002	1.40973	0.434182	2.80686
CSS0024091.1	C2H2	C2H2-48	2.10878	3.0579	3.77054	3.27946	3.66975	3.33486	2.20768	2.94097	1.24771	1.60208	1.2078	1.14388	0.789422	0.852107
CSS0033702.1	C2H2	C2H2-49	8.32939	6.61117	6.99748	6.01131	11.7966	11.4923	8.25272	7.86462	0.481108	1.25142	2.8981	2.43109	1.95526	2.11089
CSS0021023.1	C2H2	C2H2-5	3.76987	18.4828	13.2744	14.9796	7.13555	57.0752	13.828	7.35691	1.89516	7.37883	1.03446	12.9977	0.526233	4.86178
CSS0041965.1	C2H2	C2H2-50	6.5941	6.22888	5.99801	6.06952	4.47649	6.51341	4.61395	5.3287	3.0069	5.06341	4.84652	4.75239	2.00324	4.80346
CSS0017378.1	C2H2	C2H2-51	2.64819	5.94573	6.65004	7.28481	5.26546	19.2377	3.65119	4.4569	0.0130853	2.19236	4.06829	1.2322	1.25196	1.69748
CSS0027710.1	C2H2	C2H2-52	0.734326	0.855081	0.934937	0.90827	1.1065	1.26302	0.602459	0.578817	2.21209	3.35983	2.30165	2.04177	1.51869	1.62943
CSS0030872.1	C2H2	C2H2-53	5.501	3.81854	10.5354	8.68452	19.0913	15.7024	2.54211	2.36019	32.8798	25.4199	3.83298	6.28475	6.34307	6.0955
CSS0045235.1	C2H2	C2H2-54	34.7875	32.9653	37.0008	36.6328	52.2545	37.1517	24.4822	23.7958	5.34542	7.17685	8.41188	6.63451	2.3433	5.18659
CSS0007835.1	C2H2	C2H2-55	5.70627	9.02247	10.0771	10.1488	13.5185	14.9037	14.903	12.9752	3.40368	2.14773	3.89183	3.0682	10.532	4.51013
CSS0033487.1	C2H2	C2H2-56	0.0342305	0.192447	0.0981085	0.156612	0.25027	0.228905	0.0452726	0.101029	3.86818	3.54313	3.23949	2.44097	2.36221	3.23863
CSS0045915.1	C2H2	C2H2-58	20.4434	22.8456	28.6061	29.0374	34.7156	35.384	24.2621	22.9225	7.22265	16.6853	5.89918	12.2171	10.7387	8.57088
CSS0005289.1	C2H2	C2H2-59	0.452026	0.699637	0.857801	0.858053	0.883096	1.5098	0.382118	0.401756	3.99656	3.4192	2.2715	2.63307	1.60201	2.25758
CSS0011669.1	C2H2	C2H2-6	90.6579	80.866	99.5638	102.477	101.713	110.202	80.8258	82.2455	33.0702	42.29	46.2552	36.7914	33.9466	42.8525
CSS0004575.1	C2H2	C2H2-60	0.150147	0.197849	0.124745	0.0138023	0.0980751	0.231434	0.247749	0.31651	1.24204	1.03955	3.91847	2.67644	9.99982	3.80207
CSS0028330.1	C2H2	C2H2-65	3.55506	2.77602	3.42956	3.15268	4.36204	7.93886	2.39392	2.19276	0.702455	0.896543	8.61892	1.45473	1.2084	4.03524
CSS0034127.1	C2H2	C2H2-66	14.019	8.86009	10.6524	7.25196	3.00892	6.07379	5.78196	6.96566	1.48549	1.66821	2.50837	1.54393	1.23146	1.59
CSS0000745.1	C2H2	C2H2-67	2.65273	2.01355	2.64235	2.27604	4.96238	4.20261	2.58674	2.03419	1.39799	0.655415	4.01065	1.46647	0.737112	2.15386
CSS0027321.1	C2H2	C2H2-68	3.21302	2.41277	7.08448	5.40336	8.00593	11.4046	2.59345	2.06256	2.03556	1.26738	1.22997	0.606737	0.966678	0.807182
CSS0003491.1	C2H2	C2H2-69	2.63398	1.39936	3.16721	2.69135	2.77367	4.92816	1.52071	2.14798	1.18455	1.85724	1.72525	0.675232	2.69977	1.37519
CSS0048275.1	C2H2	C2H2-7	101.091	88.5334	132.154	126.98	107.189	116.114	81.1069	75.5179	53.4593	43.016	51.3206	32.2752	7.26493	33.0874
CSS0002547.1	C2H2	C2H2-75	1.14126	1.15448	0.766324	1.56512	1.5797	0.842658	1.48351	1.32843	0.737148	0.708454	1.11216	0.781758	0.311492	0.600835
CSS0001817.1	C2H2	C2H2-78	2.52065	2.55332	2.53367	2.40004	1.4669	1.48886	1.40767	1.6634	0.498399	0.167052	0.625038	0.511289	0.008541	0.588201
CSS0012091.1	C2H2	C2H2-8	74.0405	76.6013	82.0745	85.2476	89.0012	91.8513	73.5816	72.3888	40.2455	35.2189	32.3026	26.2076	35.8109	29.1592
CSS0006199.1	C2H2	C2H2-82	1.84958	2.41462	3.33876	2.22266	1.96181	3.40407	1.40799	2.0247	0.381817	0.356071	0.707062	0.394714	0.330106	0.519533
CSS0010564.1	C2H2	C2H2-83	1.24117	2.29048	0.759028	1.26971	1.44801	1.78984	0.975355	0.93406	1.26279	2.04477	1.18309	6.61048	1.355	4.73226
CSS0046960.1	C2H2	C2H2-84	1.51453	0.955393	1.3641	0.795426	1.46677	2.36577	0.846192	1.09808	0.277305	0.416712	1.04156	0.44409	1.31279	0.813516
CSS0019766.1	C2H2	C2H2-9	41.691	38.441	50.1114	47.0812	76.6998	62.2822	46.2592	41.1052	14.3299	11.4069	18.5845	14.3527	15.4202	13.1432
CSS0030854.1	C2H2	C2H2-91	0.553239	0.77294	0.794642	0.729063	0.230166	0.542447	0.779824	1.16115	2.42718	0.607213	1.15774	0.985903	3.21861	1.84449
CSS0016871.1	C3H	C3H-1	58.5852	64.6682	49.4262	61.792	77.1505	81.3071	63.3419	63.4146	25.9364	34.1524	53.6128	45.8439	26.1891	39.6254
CSS0024036.1	C3H	C3H-10	0.715367	0.869994	1.03957	0.856495	1.018	1.40875	0.805893	0.735363	16.0273	16.1879	17.6194	13.2267	13.4317	15.1434
CSS0038128.1	C3H	C3H-11	39.8929	44.6905	42.5377	44.1161	43.6221	47.0258	39.8854	42.2347	8.42722	10.4593	6.86902	8.12251	4.43769	7.3483
CSS0040010.1	C3H	C3H-12	49.5856	48.4097	45.5411	47.6941	37.3901	38.9886	37.147	41.9139	28.7914	36.7527	29.1098	32.7333	26.6955	29.4006
CSS0034548.1	C3H	C3H-13	6.67054	8.40275	8.62347	8.66266	9.24404	8.30809	5.80613	6.04402	15.4651	14.8233	11.7588	13.1353	10.8519	11.7002
CSS0017471.1	C3H	C3H-14	0.742577	0.676324	0.914706	0.84914	0.994427	1.26168	0.937022	0.731335	9.95255	9.66861	10.7753	8.18687	8.69118	9.46081
CSS0019404.1	C3H	C3H-15	0.162889	0.126344	0.150008	0.110244	0.184284	0.133129	0.0314505	0.0829916	10.5755	10.5002	8.13416	9.02141	7.16972	8.53454
CSS0019224.1	C3H	C3H-16	30.0581	29.8591	28.1882	33.1034	23.6782	29.6775	33.5007	30.7121	4.70262	7.41715	11.7559	12.0495	7.82106	11.0754
CSS0016477.1	C3H	C3H-17	12.0887	12.2615	10.0814	11.6178	11.3813	11.0797	10.8389	9.43035	6.29547	6.84045	9.64306	8.59219	7.01311	8.01474
CSS0045148.1	C3H	C3H-18	30.7355	32.9037	29.7464	30.4211	23.3273	24.0484	24.0006	24.4597	16.2368	21.6472	15.2913	15.8052	12.3776	15.7425
CSS0015712.1	C3H	C3H-19	0.0235944	0.00541182	0.0289993	0.0115363	0.0229093	0.0178291	0.0108818	0.0229131	18.9635	17.2036	17.0471	9.64095	12.0501	12.1196
CSS0012824.1	C3H	C3H-2	14.9944	25.7172	35.4484	39.9154	25.7005	44.84	14.5177	11.9785	24.3662	12.1082	13.4754	7.94623	3.73717	11.202
CSS0028352.1	C3H	C3H-20	23.0433	23.9022	27.65	27.1793	21.6758	21.2118	13.4861	15.509	17.7857	22.545	9.47693	8.34937	5.00649	7.39105
CSS0016938.1	C3H	C3H-21	16.1417	15.36	12.7039	12.8495	11.0104	16.0821	10.3645	12.6339	5.4226	7.76248	5.61325	9.21515	4.61776	9.02953
CSS0030964.2	C3H	C3H-22	29.4293	31.8253	29.2121	34.3962	32.3034	35.1995	28.2307	28.9586	13.8028	14.6145	9.44037	14.4337	11.3328	12.5999
CSS0004010.1	C3H	C3H-23	15.452	15.4883	15.553	15.5159	16.8128	17.4322	9.71273	12.0116	8.98357	8.5313	10.2399	10.916	8.99182	11.2186
CSS0006899.1	C3H	C3H-24	20.1665	20.0002	20.4655	21.8606	26.7437	25.6833	20.3612	19.2611	17.0404	15.7226	13.208	14.9732	14.2533	14.2991
CSS0048793.1	C3H	C3H-25	12.6483	13.9867	11.8196	11.7334	14.9042	18.0764	10.1895	11.4205	5.20935	8.76975	7.04685	8.39697	4.5007	7.75981
CSS0031859.1	C3H	C3H-26	19.1954	19.0258	19.2269	19.2444	16.3023	18.5456	13.1227	14.5511	8.63439	9.14683	8.61567	7.11699	5.61238	8.10842
CSS0048099.1	C3H	C3H-29	37.1336	35.1391	38.4476	37.6621	35.3818	36.1457	29.2654	28.1128	7.80352	8.94294	9.64834	7.30263	6.02557	6.59978
CSS0035954.1	C3H	C3H-3	61.4284	66.7492	58.6575	63.6194	81.5815	75.4558	53.6089	56.1174	30.2299	43.1492	35.7825	32.0334	25.0657	29.5084
CSS0011515.1	C3H	C3H-30	12.607	11.0283	13.1555	11.4531	15.5103	14.4151	11.2006	11.5085	19.7986	8.06842	6.9196	6.43133	9.6756	6.25392
CSS0013523.1	C3H	C3H-31	1.58486	1.5452	1.6185	1.48594	1.68518	1.87003	1.31101	1.06104	5.16983	5.07188	4.58004	3.94011	3.59752	3.74586
CSS0041983.1	C3H	C3H-32	0.0801015	0.0898409	0.0671348	0.098872	0.0871407	0.0876095	0.0748037	0.0308278	4.95388	5.97352	5.68016	5.09459	3.44838	4.00325
CSS0027843.1	C3H	C3H-34	7.10362	6.99247	5.8014	6.90832	7.21492	8.37676	6.9218	7.17602	5.86762	6.13557	3.81441	4.86115	3.97489	3.88154
CSS0038290.1	C3H	C3H-36	1.78301	2.04304	2.78449	2.11803	2.65825	1.66175	1.70937	1.67437	6.87484	6.97652	11.0228	8.2406	10.3621	7.45177
CSS0047511.1	C3H	C3H-4	42.4784	44.7226	42.0645	46.2387	53.1163	53.044	47.0066	47.7356	23.3664	27.8897	40.4415	38.8724	42.4882	36.7117
CSS0021369.1	C3H	C3H-45	0.931964	1.05831	1.12096	1.14313	1.10616	1.08945	0.591477	0.548554	2.72617	2.83078	2.33194	2.04089	1.67134	1.72967
CSS0040251.1	C3H	C3H-47	1.19929	2.41674	5.423	2.5014	1.37524	7.50922	1.43887	2.3533	0.310375	0.555204	0.886867	0.403628	0.178782	0.745583
CSS0002175.1	C3H	C3H-48	1.27818	1.33615	1.73489	1.68293	2.57489	1.99227	0.702421	0.919971	1.45317	1.8389	0.589301	1.54361	0.881892	1.81573
CSS0012695.1	C3H	C3H-5	30.3813	28.7009	25.978	25.4412	40.0436	41.5138	43.4831	41.4145	13.1439	8.91823	19.6033	18.4228	25.0261	15.709
CSS0049784.1	C3H	C3H-6	48.8681	46.4272	42.6595	44.7772	58.0442	54.9896	34.4476	35.9097	31.2128	29.8418	29.1714	29.7539	25.3422	25.6676
CSS0036319.1	C3H	C3H-7	64.5033	69.6929	58.1382	62.9454	50.2471	58.0045	63.957	64.5911	16.7334	30.4802	15.1385	36.8609	20.1508	28.1307
CSS0016402.1	C3H	C3H-8	26.097	30.2812	28.8499	26.1187	20.3255	35.011	24.6709	23.3219	17.9362	5.7465	10.5278	13.8812	26.1049	24.4217
CSS0035731.3	C3H	C3H-9	34.8757	31.495	17.5022	19.9763	34.9282	34.9096	69.0461	66.4862	12.3677	9.26519	27.9371	27.2099	44.7622	22.8103
CSS0020857.1	CAMTA	CAMTA-1	107.333	129.184	139.998	140.582	102.757	107.64	73.7415	76.4029	59.8007	51.6612	27.7808	35.999	18.8172	32.1906
CSS0032960.1	CAMTA	CAMTA-2	19.9098	20.8771	17.9412	20.1943	29.2448	30.4163	21.2292	21.7053	10.831	11.999	15.4673	17.1377	11.7412	14.7612
CSS0036186.1	CAMTA	CAMTA-3	11.9235	9.93434	8.99359	8.6188	10.8833	10.0046	13.0982	12.9594	7.6777	13.6375	19.7775	24.6867	22.3642	21.547
CSS0001347.1	CAMTA	CAMTA-4	0.208481	0.149056	0.0819786	0.153588	0.290122	0.334054	0.160464	0.229513	6.66518	11.294	17.1885	21.0728	19.5479	18.4725
CSS0017617.1	CAMTA	CAMTA-5	25.1729	29.5498	23.4814	22.7661	20.3186	22.7414	19.8923	20.8582	16.757	12.5125	8.98284	14.5892	12.0453	11.7899
CSS0030338.1	CAMTA	CAMTA-6	17.1668	24.8787	18.3743	21.8208	20.0614	30.807	17.694	18.7677	8.33135	17.0717	8.6998	12.6701	11.5631	11.6445
CSS0035880.1	CAMTA	CAMTA-7	11.1052	15.2131	13.2171	14.9752	12.5726	15.3584	10.1632	11.2564	9.96408	13.5483	7.31447	11.5796	6.76057	10.0608
CSS0037756.1	CAMTA	CAMTA-8	14.9974	17.6214	18.4069	19.7325	19.0354	19.5904	14.1243	12.284	6.97491	12.1337	6.12085	5.52314	5.65643	7.00076
CSS0036689.1	CAMTA	CAMTA-9	6.99647	10.2461	10.9524	11.2228	15.7233	13.8059	11.0805	10.4806	12.2704	10.1251	8.99209	7.54081	18.846	9.12262
CSS0018089.1	CO-like	CO-like-1	419.036	400.25	425.238	404.281	518.644	536.966	628.006	546.419	59.2998	74.4072	174.185	171.456	164.524	158.816
CSS0006640.2	CO-like	CO-like-10	37.6184	44.3085	134.754	138.913	66.2191	58.4781	15.6198	14.2296	87.1504	74.432	2.44453	4.87825	1.43545	2.02375
CSS0041853.1	CO-like	CO-like-2	107.883	87.8025	65.9998	56.0555	77.8658	86.4621	196.078	182.266	24.3104	19.6999	74.4261	79.3152	80.0297	70.5379
CSS0040205.1	CO-like	CO-like-3	0.395344	0.235624	0.052026	0.0732958	0.0264544	0.0800099	0.18354	0.249616	33.858	27.0976	48.6651	79.4126	58.7554	53.2221
CSS0017546.1	CO-like	CO-like-4	38.9324	48.0455	125.261	118.796	157.627	141.309	37.9363	26.9418	67.6851	30.9551	8.13029	9.40806	10.9017	11.8719
CSS0014157.1	CO-like	CO-like-5	54.367	65.4518	50.4167	60.3001	59.2606	58.197	47.3517	48.1999	40.2875	50.2784	41.3511	51.1101	78.3338	43.5963
CSS0038569.1	CO-like	CO-like-6	97.4619	68.8114	42.8296	16.8676	11.1449	12.8777	146.255	153.566	15.8897	16.4911	45.1126	41.1988	94.4039	36.8005
CSS0012978.1	CO-like	CO-like-7	0.154262	0.222949	0.0391358	0.0349667	0.0264544	0.0135604	0.239713	0.170557	30.5111	18.8458	45.4719	72.0547	55.6139	49.6609
CSS0007579.1	CO-like	CO-like-8	38.1681	49.6683	50.8191	58.7382	48.1795	56.443	16.8165	17.4761	23.0973	28.9525	15.3943	16.6657	10.2784	15.1152
CSS0045449.1	CO-like	CO-like-9	4.88186	2.05721	6.79451	4.65403	3.7762	3.4234	2.21251	1.89473	14.2537	6.83981	3.39411	2.14898	0.790957	2.38068
CSS0000128.1	CPP	CPP-1	18.594	14.312	31.7079	24.0185	34.083	29.4607	22.4744	19.4749	2.91778	2.63926	22.4698	5.33264	1.84741	8.67872
CSS0006155.1	CPP	CPP-10	1.29521	1.31613	1.62687	1.47285	1.09845	1.78472	0.762137	0.786698	0.991071	1.82525	1.37985	0.907368	0.918625	1.28144
CSS0027734.1	CPP	CPP-2	25.5267	20.2282	27.7322	21.8503	57.626	43.8799	48.9226	40.569	1.59465	2.15401	13.3159	6.43719	2.78408	8.1746
CSS0023252.1	CPP	CPP-3	4.42537	3.27601	4.96869	3.94596	7.16465	6.33178	3.76738	3.66513	0.128142	0.501345	6.94248	1.40746	0.255762	2.72221
CSS0026251.1	CPP	CPP-4	16.413	13.65	19.9045	18.7426	22.1356	18.3261	15.3976	15.1274	3.95311	3.81805	3.49515	2.73766	1.6738	2.54346
CSS0046187.1	CPP	CPP-6	9.67806	10.4384	8.86567	10.6115	9.42036	10.0262	6.9076	6.92922	2.69708	3.27317	2.50223	1.39546	1.14025	1.44564
CSS0001030.1	CPP	CPP-7	4.63517	4.96851	5.22061	5.44462	6.28333	5.60216	4.76029	3.95291	8.31989	8.02298	4.59954	3.13262	6.82907	4.212
CSS0016045.1	CPP	CPP-8	2.18799	1.76595	1.91747	2.50651	2.68885	2.72314	1.96522	1.90874	2.27086	1.59609	2.15252	1.00718	0.914422	1.42851
CSS0049536.1	DBB	DBB-1	188.889	169.135	115.927	97.3168	128.579	125.283	223.781	210.498	100.499	55.2427	97.738	110.067	179.146	108.686
CSS0028724.1	DBB	DBB-2	40.7215	36.4459	14.9825	15.2306	17.7916	17.6639	62.6524	68.5542	17.9872	8.51723	42.5814	42.9394	58.0525	51.367
CSS0037269.1	DBB	DBB-4	4.41249	7.54532	6.05262	5.79788	27.6339	27.4933	20.9798	15.6767	3.33132	0.833662	17.2152	6.87645	23.1512	9.95504
CSS0036169.1	DBB	DBB-6	76.5088	73.2696	64.5054	56.2217	36.3541	39.4622	35.9	34.0395	52.9316	32.1988	18.8172	21.8857	15.4443	15.9388
CSS0027016.1	DBB	DBB-8	5.83047	7.09274	10.9555	11.6476	10.1625	11.649	5.14554	4.9113	1.87325	1.41228	2.73523	1.20616	1.17361	2.24151
CSS0014110.1	Dof	Dof-1	26.5166	30.2432	15.313	15.7675	9.87329	16.5931	42.6711	48.7586	1.63734	2.25036	30.7504	34.9856	17.4892	34.6792
CSS0000707.1	Dof	Dof-10	22.5489	21.4824	15.9203	14.4549	15.022	21.7695	15.393	18.2041	9.36918	11.343	7.55085	8.07257	2.98113	4.89445
CSS0040871.2	Dof	Dof-11	0.899788	0.935575	1.33198	0.97442	3.6827	2.79291	4.24057	3.41112	2.67867	2.03403	5.65822	6.5785	11.5012	8.06743
CSS0002776.1	Dof	Dof-12	4.86748	2.93011	5.84711	5.74628	4.59644	8.23955	1.61238	2.36921	0.890272	2.12001	6.91417	1.91235	0.775709	5.52145
CSS0004951.1	Dof	Dof-13	16.5289	13.5432	15.7442	14.5441	16.5665	16.7877	17.209	17.3308	0.604812	1.17229	4.56031	4.39497	1.06556	3.01652
CSS0045248.1	Dof	Dof-14	5.77464	8.64959	6.11032	6.35578	8.24818	12.684	6.10652	7.36892	1.41904	1.89542	3.07644	1.97948	4.46593	2.90968
CSS0034004.1	Dof	Dof-15	17.7152	20.3047	8.68482	6.93611	1.31409	1.53337	38.0844	31.6305	1.72695	0.934423	7.38642	8.30173	8.10049	8.46176
CSS0014762.1	Dof	Dof-16	9.03475	9.85116	9.86714	10.8146	13.1694	16.6062	9.10726	10.949	1.14336	0.884887	4.36879	3.86818	0.700412	3.04829
CSS0035049.1	Dof	Dof-17	5.77123	10.2243	5.30904	10.0175	4.9062	9.11983	3.11408	4.21608	1.24815	3.96568	1.77071	4.25726	0.0355067	2.01145
CSS0017752.1	Dof	Dof-18	1.75517	1.0103	0.735542	0.754513	4.89154	5.12602	17.7391	13.1307	0.705285	0.505495	7.26873	5.43162	10.4699	6.87413
CSS0015408.1	Dof	Dof-19	12.0748	11.2379	11.3746	11.1043	14.1346	11.1541	7.92023	8.54309	4.99102	7.04872	6.88816	4.48879	3.22409	4.45249
CSS0046379.1	Dof	Dof-2	76.9989	70.969	51.3827	46.7149	22.3534	25.4633	46.089	58.9462	27.7193	31.7838	24.6628	43.0416	28.0761	35.3313
CSS0024037.1	Dof	Dof-20	6.9216	4.81074	8.92083	6.77559	8.12017	10.624	5.13187	6.13127	2.35723	3.07971	3.74038	2.38717	3.41015	2.67773
CSS0038562.1	Dof	Dof-21	5.02572	5.42699	6.33822	5.76996	6.50487	5.46869	7.20942	7.27207	0.599672	0.156803	2.37815	0.648452	0.523897	1.21604
CSS0025258.1	Dof	Dof-22	7.9236	7.08092	13.5142	11.6066	15.8291	21.5166	5.2211	6.0586	1.74045	2.10111	2.60351	1.55165	1.81196	2.65778
CSS0002654.1	Dof	Dof-23	1.25771	1.23773	2.3012	1.91018	2.19292	3.82618	1.84473	1.84394	5.31523	2.00183	3.4772	0.634716	3.24679	2.84258
CSS0033384.1	Dof	Dof-24	4.59796	9.55949	10.215	8.19891	8.05105	12.8514	4.13775	5.33079	1.10364	5.10317	3.30378	2.31375	1.19565	3.73868
CSS0021354.1	Dof	Dof-25	21.2039	28.8232	23.6312	23.8754	14.3284	17.3763	13.0413	13.4473	0.876992	1.25275	2.26539	1.18623	0.048299	1.1567
CSS0011843.1	Dof	Dof-26	1.18665	1.12367	0.923886	0.873077	1.09978	1.05265	1.11048	0.80523	2.02309	1.9641	4.57358	1.61108	2.11442	2.50011
CSS0009351.1	Dof	Dof-29	1.43857	1.82855	2.52123	1.427	1.82784	1.72333	0.764241	0.817766	1.11304	2.86607	2.35722	2.96857	0.714332	2.35435
CSS0039005.1	Dof	Dof-3	47.2967	48.7102	53.2756	43.9545	50.7952	72.2664	41.4587	47.8457	11.3405	19.9972	13.3928	10.1398	5.4606	10.8365
CSS0036179.1	Dof	Dof-30	4.796	3.87748	4.84526	4.43973	3.84426	4.75594	4.31859	4.31269	1.06742	0.720371	1.54392	0.988034	0.825898	0.919388
CSS0048433.1	Dof	Dof-33	0.550057	0.393841	0.615158	0.787188	1.61554	0.973605	0.58474	0.347441	0.017422	0.159859	4.66271	1.20864	0.0151727	4.53268
CSS0027307.1	Dof	Dof-34	3.04986	2.09286	2.33652	3.04737	4.05634	3.46907	2.50706	2.33125	0.371667	0.462393	1.46415	1.59705	0.191877	0.76598
CSS0030557.1	Dof	Dof-36	3.36022	1.21554	2.13664	2.23319	1.70364	3.05071	1.25925	1.85022	1.51305	1.03849	1.71007	1.32884	2.30451	2.21667
CSS0031872.1	Dof	Dof-37	2.75069	2.11386	2.93852	1.35904	2.53363	3.78039	3.34396	3.67913	0.577338	0.22251	1.62584	0.358569	1.27433	0.814369
CSS0021267.1	Dof	Dof-4	3.83655	2.58917	1.75103	1.26633	0.314761	0.202921	5.73361	5.64561	1.67512	0.782166	5.79206	6.31404	10.1852	6.34325
CSS0004360.1	Dof	Dof-41	1.51722	1.43423	3.1403	2.27565	2.44828	3.37205	1.38885	0.678572	0.693735	0.685496	0.340972	0.334084	0.333309	0.791816
CSS0012691.1	Dof	Dof-42	1.06302	1.09659	1.95207	2.28957	0.853212	1.68434	1.71473	1.10439	1.16082	1.43903	0.331334	1.07819	0.892496	1.30658
CSS0028107.1	Dof	Dof-5	37.789	26.0359	41.4208	31.2391	44.6312	35.8317	29.2563	27.9309	11.3394	6.10716	11.9685	6.8517	8.79757	6.67603
CSS0027296.1	Dof	Dof-6	4.15862	5.77788	5.1998	4.47777	3.56281	3.91263	13.2934	11.7203	4.89128	1.92824	8.64039	3.65062	5.05554	4.44373
CSS0026500.1	Dof	Dof-7	24.0653	22.0032	11.0064	10.058	13.2572	12.1961	57.6369	59.099	3.27604	3.01679	23.4127	28.5284	32.7248	30.7868
CSS0039246.1	Dof	Dof-8	16.8936	11.9115	22.8622	14.9331	14.9386	22.9964	14.4872	15.3104	4.78089	1.93459	9.16346	2.58587	4.20228	5.47475
CSS0048616.1	Dof	Dof-9	0.370929	0.460743	0.188632	0.222706	0.303877	0.237994	1.59887	1.01431	2.8481	2.27464	6.15449	6.90261	12.8183	8.64372
CSS0009558.1	E2F/DP	E2F-DP-10	0.765944	1.2453	1.52257	1.58997	1.8386	1.52088	0.859022	0.675982	0.982619	1.74151	2.4479	0.587544	0.444729	1.21364
CSS0042107.1	E2F/DP	E2F-DP-2	3.26616	2.56411	3.75163	3.50101	5.19384	4.81986	1.93713	1.63139	1.28476	2.05083	4.35731	2.29974	2.29624	3.39659
CSS0020105.1	E2F/DP	E2F-DP-3	1.33724	1.49031	1.85728	1.94147	2.06393	2.38022	1.54032	1.43627	1.34303	1.43512	3.78701	1.30525	1.57846	2.52741
CSS0038871.1	E2F/DP	E2F-DP-4	4.1109	5.736	6.01407	5.33266	7.77959	6.86671	5.03216	4.41886	0.489352	1.27213	6.43923	1.49375	0.619745	3.47919
CSS0015559.1	E2F/DP	E2F-DP-5	0.864939	0.529116	0.477014	0.786026	1.31575	1.48731	1.13822	0.736836	0.106776	0.678957	8.27734	1.00387	0.153415	2.51514
CSS0008429.1	E2F/DP	E2F-DP-6	1.7464	1.13458	2.83494	1.8052	3.78626	3.04832	1.76804	1.8176	2.79966	1.15897	7.04798	3.8995	15.8331	7.91349
CSS0041866.1	E2F/DP	E2F-DP-7	5.16223	4.91949	6.64919	6.26855	7.11207	7.41379	3.4706	3.05224	4.58378	3.45055	2.62505	1.92968	3.23833	2.34959
CSS0037651.1	E2F/DP	E2F-DP-8	1.06886	0.854744	0.767207	1.00493	1.40372	1.16289	0.986104	1.14879	0.209786	0.723098	3.11211	0.847099	0.338696	1.21672
CSS0036628.1	E2F/DP	E2F-DP-9	2.60162	3.72937	3.49041	2.88219	3.19846	3.29449	2.16885	2.53256	6.96899	7.40038	4.39251	3.64382	3.71701	3.7702
CSS0042368.1	EIL	EIL-1	139.603	191.552	161.154	207.575	136.264	171.515	84.4114	94.7071	154.603	174.143	64.3238	105.155	63.072	82.7287
CSS0026723.1	EIL	EIL-2	0.153035	0.0982646	0.104442	0.200539	0.154568	0.201195	0.120782	0.0625819	51.8372	69.5183	41.8732	69.9769	65.0025	60.6172
CSS0042440.1	EIL	EIL-3	0.0627399	0.13222	0.0692206	0.0636405	0.0709325	0.213806	0.102551	0.148231	41.7065	44.3632	24.003	53.249	41.1759	39.9096
CSS0039965.1	EIL	EIL-4	0.453866	0.432549	0.637584	0.553535	0.514281	0.575366	0.690194	0.407982	3.71666	4.08172	4.41222	5.80243	4.48646	4.85729
CSS0020072.1	EIL	EIL-5	9.95896	11.2428	11.9495	11.8533	11.7199	12.3069	11.0046	10.0391	6.18141	6.23723	4.95764	5.31527	5.84629	5.32923
CSS0029751.1	EIL	EIL-6	0.297595	0.229472	0.175327	0.26769	0.262181	0.148795	0.325919	0.296403	2.44593	2.33814	2.43249	3.88658	2.72993	3.00097
CSS0041210.2	ERF	ERF-1	354.928	464.162	327.581	458.957	546.779	544.991	375.863	441.29	50.6884	96.3349	157.843	168.423	178.007	212.999
CSS0047404.1	ERF	ERF-10	0.690734	22.9541	21.6276	17.4731	4.30182	138.156	52.7166	16.9159	0.0329257	0.368976	0.007689	1.33289	0.026844	0.175393
CSS0021659.1	ERF	ERF-102	1.08913	16.2379	0.706454	5.40299	0.231324	1.71247	0.295354	0.601739	0.370556	51.6794	0.0533433	15.7398	0.11571	1.74667
CSS0001321.1	ERF	ERF-104	28.5757	26.1007	41.6908	28.2709	10.4853	7.54883	6.85069	6.13756	3.13934	1.33307	7.86152	0.831168	0.083975	2.71564
CSS0047738.1	ERF	ERF-107	0.597234	1.21074	0.597392	0.977216	1.19307	0.710894	0.6921	0.778109	0.350105	8.14116	0.0669457	3.68421	3.94714	5.85427
CSS0045016.1	ERF	ERF-109	23.0826	32.0107	29.2547	29.5448	47.5827	52.7223	39.708	39.5405	0.076336	0.0943943	0.120695	0.113366	0.108334	0.0999333
CSS0034413.1	ERF	ERF-11	26.4477	29.6319	32.2245	30.9674	28.3546	39.7349	27.6876	26.5997	8.70426	14.0081	9.70154	14.2876	10.6574	14.3149
CSS0036725.1	ERF	ERF-112	0.239147	0.363012	0.173052	0.613364	0.4471	0.261709	0.139234	0.145368	7.09712	2.0892	0.0490897	2.49949	1.05707	3.47333
CSS0030706.1	ERF	ERF-12	0.870437	4.03604	7.02749	6.8074	2.28929	8.25746	5.92459	3.25887	6.42173	13.7802	1.36477	4.20831	0.445632	2.76291
CSS0009762.1	ERF	ERF-120	8.48066	11.9535	31.1648	21.1545	2.20958	17.4846	2.93603	1.00469	4.29586	0.360544	0.355872	0.44743	0.258957	0.0933083
CSS0016833.1	ERF	ERF-13	5.52056	6.98973	7.95573	6.42686	5.28595	9.18794	6.83795	6.7343	11.0009	18.7227	7.82431	10.8919	8.98215	9.31647
CSS0038555.1	ERF	ERF-15	3.74373	9.14382	9.14191	7.99042	7.11554	11.504	10.2939	9.35396	9.8143	18.6363	8.45774	12.9331	9.95	9.49977
CSS0027366.1	ERF	ERF-16	0.194102	0.159818	0.0507665	0.0958276	0.118458	0.284178	0.257986	0.017563	16.054	56.6283	4.10016	20.3112	5.63209	14.8536
CSS0009327.1	ERF	ERF-17	4.73645	3.96652	6.00738	5.52506	2.65297	5.13606	3.11273	2.04513	10.7466	3.3538	5.24353	5.33593	11.3222	6.44678
CSS0022907.1	ERF	ERF-18	4.89038	35.5266	6.94004	17.1728	6.15172	33.2238	8.53052	8.45565	4.90605	66.0175	1.75956	24.5974	0.856416	8.54118
CSS0005784.1	ERF	ERF-19	17.1032	32.6448	36.2715	39.7568	27.6142	75.5482	45.4225	38.4058	8.04071	39.1401	6.18931	38.3917	2.98872	16.2928
CSS0012522.1	ERF	ERF-2	35.5555	93.1092	54.168	70.2858	30.822	167.451	86.8234	74.8959	8.87542	50.1265	19.5434	27.6305	5.9451	28.8689
CSS0042790.1	ERF	ERF-21	43.4236	64.3451	65.2297	67.437	55.752	115.667	76.1811	62.6996	12.1556	12.3186	8.64503	10.443	8.81975	10.3401
CSS0010538.1	ERF	ERF-24	6.91094	6.63286	8.39729	13.3225	7.87255	23.49	4.17621	4.4377	30.7193	61.5499	8.65371	17.4937	9.07626	19.1424
CSS0016950.1	ERF	ERF-25	65.0109	78.5792	75.0832	108.288	113.296	83.8736	59.6502	65.0963	1.4693	3.08559	9.77388	6.59062	0.453351	2.24674
CSS0008562.1	ERF	ERF-26	55.6524	82.5941	83.5111	81.9217	61.4395	102.399	106.185	84.099	78.1771	212.589	40.0595	121.919	107.176	83.3045
CSS0028041.1	ERF	ERF-27	61.849	68.3225	55.505	60.1006	61.9981	70.0916	65.5284	67.5831	13.9274	8.39978	9.12289	10.5493	5.66502	9.11101
CSS0038945.1	ERF	ERF-28	56.3686	57.8951	58.4135	60.2472	36.1527	51.5492	48.2185	52.786	11.974	21.4677	13.6171	21.7907	3.23408	21.4378
CSS0013568.1	ERF	ERF-29	16.9586	19.2363	16.5443	17.0858	16.2785	17.303	21.5128	18.5529	5.907	36.3095	6.58433	9.84333	0.939741	2.54961
CSS0025246.1	ERF	ERF-3	17.2704	62.1924	68.1946	65.8994	50.2427	216.204	105.797	62.1232	12.2206	41.0282	7.52285	19.75	6.55828	19.9662
CSS0007955.1	ERF	ERF-30	0.417173	1.74295	0.807961	1.18092	0.349651	2.77978	1.65532	2.28601	0.476431	1.10651	1.00181	6.58849	4.40079	5.28907
CSS0042430.1	ERF	ERF-32	8.10308	7.06856	7.80652	6.18768	4.90103	7.50979	5.19643	4.74786	14.3126	25.1629	9.9055	21.1002	21.338	48.1339
CSS0016114.1	ERF	ERF-34	1.6003	37.5758	0.668309	12.4409	0.731341	15.3005	1.65421	6.25551	1.31798	31.5132	0.00984833	9.36295	1.53935	2.48737
CSS0033657.1	ERF	ERF-36	0.792154	0.901122	0.851262	0.706275	1.34544	1.85666	1.15898	0.811227	2.17184	9.18423	4.20154	3.3599	2.31702	3.7251
CSS0020944.1	ERF	ERF-37	2.83212	9.21113	8.86123	8.10388	1.16557	16.16	12.2128	4.06953	7.15944	2.33165	1.20792	6.29222	2.1573	1.95034
CSS0040091.1	ERF	ERF-38	4.15521	8.43211	3.54762	6.52298	5.57101	16.341	5.8587	7.51142	4.00683	17.5845	17.8739	12.843	20.8867	20.2961
CSS0035725.1	ERF	ERF-39	1.48475	2.68579	2.48478	4.5824	2.55578	11.1538	2.7852	2.61351	2.24192	3.45548	1.94303	4.54751	6.90239	3.87928
CSS0002695.1	ERF	ERF-4	0.219875	0.545952	0.253871	0.483192	0.100475	0.355417	0.187881	0.0508717	24.468	65.1377	5.02952	24.1639	8.50585	18.5686
CSS0001166.1	ERF	ERF-42	11.7127	7.32489	1.19616	0.840015	0.329121	0.267824	8.23696	10.625	1.72069	0.810202	7.02143	7.54234	7.16601	5.14993
CSS0000024.1	ERF	ERF-43	9.50553	10.1949	7.80889	10.7007	5.71538	14.1583	5.67527	9.186	1.78605	6.20567	7.01932	5.99321	0.437776	6.18032
CSS0008086.1	ERF	ERF-44	1.20257	25.4548	0.40596	7.43287	0.396032	6.0617	0.630701	2.49215	1.08643	72.1496	0.275722	33.2546	0.278961	8.54951
CSS0035247.1	ERF	ERF-45	4.6399	4.21491	7.70299	6.65858	5.371	6.02131	3.52883	3.34361	7.05004	5.95581	3.15572	3.04802	3.02706	2.82872
CSS0049793.1	ERF	ERF-46	5.94294	2.6258	7.19081	4.18132	3.82586	3.16135	6.44182	5.0719	0.797077	0.775384	4.03555	0.992382	0.110856	3.97502
CSS0012420.1	ERF	ERF-48	8.95642	12.9266	10.5789	14.9138	7.25631	10.3891	4.96381	6.44493	5.33329	10.5213	3.83255	4.10837	0.756572	2.87874
CSS0032541.1	ERF	ERF-49	0.0550876	3.34289	1.17232	1.3593	0.642936	26.9222	4.7839	1.74254	0.03661	0.0453033	0.030545	0.188487	0.0543797	0.104903
CSS0015155.1	ERF	ERF-5	0.194986	0.25532	0.126699	0.0617918	0.0908515	0.72845	1.05181	0.397498	1.27266	6.90254	2.42466	9.04724	1.98601	5.34834
CSS0003346.1	ERF	ERF-50	5.32072	7.30474	5.25574	6.21467	4.77087	4.91606	4.34266	5.23086	11.7537	6.323	2.76925	9.21668	4.29593	5.15847
CSS0033589.1	ERF	ERF-51	15.8146	27.1464	6.12437	11.1266	4.50267	10.2957	13.6777	23.0956	0.804569	1.73688	1.72258	5.39622	0.102177	4.20701
CSS0049609.1	ERF	ERF-52	30.3332	20.0981	10.5796	12.547	13.2324	14.0723	17.914	27.3944	0.373456	2.26805	6.80452	6.06972	0.051052	6.51984
CSS0003547.1	ERF	ERF-55	9.01378	9.06398	11.4685	11.9967	6.84579	7.09572	5.3426	5.85497	6.70344	7.74511	3.37285	3.03528	1.02553	2.46698
CSS0022119.1	ERF	ERF-56	13.1432	8.38716	9.49405	6.59816	5.25261	4.46917	7.63903	7.68644	0.0628963	0.330867	5.12383	1.18385	0.0726307	1.57407
CSS0023097.1	ERF	ERF-57	8.73421	6.03748	11.1344	10.8549	5.24943	8.98793	3.50221	4.64304	0.491344	1.33496	2.22436	0.415402	0.057929	1.01582
CSS0026825.1	ERF	ERF-58	0.909056	0.848532	2.86001	2.80753	8.52722	9.17659	0.595785	1.35151	1.30849	7.5511	0.699534	7.78959	0.917037	11.9449
CSS0020296.1	ERF	ERF-6	58.1141	69.9625	81.0225	80.1295	92.2313	97.7491	65.2852	62.4286	31.3485	23.1326	30.7413	24.0718	19.0353	24.671
CSS0011138.1	ERF	ERF-60	1.43032	1.775	0.837264	0.885531	0.599753	1.58962	0.801581	1.24128	0.0941357	7.03927	1.59722	4.01299	0.092062	4.00978
CSS0011861.1	ERF	ERF-62	4.78601	16.0262	7.18931	11.4868	0.708404	2.02351	2.96994	3.14	9.24208	73.1808	1.10177	18.1786	0.276769	2.25187
CSS0049701.1	ERF	ERF-63	0.439794	1.07963	0.830478	1.83352	1.90007	2.39024	0.48034	0.62868	1.98143	0.618438	0.588533	9.75118	1.02218	10.6792
CSS0009309.1	ERF	ERF-64	0.970279	3.77904	0.505907	2.19571	0.0340429	1.05245	0.147076	0.651483	0.576359	4.41903	0.606746	11.8851	2.88531	12.4035
CSS0021709.1	ERF	ERF-67	0.798535	1.24757	1.43378	1.52716	1.51337	1.68205	0.879743	0.777172	2.57754	2.12814	2.03675	2.79467	3.16389	3.59786
CSS0002584.1	ERF	ERF-69	12.3328	12.7632	9.23128	9.52732	4.29427	3.28066	8.43098	7.82139	3.19437	5.18162	3.54546	5.92306	0.385121	3.7389
CSS0012838.1	ERF	ERF-7	103.948	99.268	77.2424	74.4513	82.4035	71.1275	86.2194	82.9413	41.9147	41.7012	99.8541	60.2151	31.2187	65.8432
CSS0024344.1	ERF	ERF-71	0.423388	1.34613	1.34284	1.64554	1.05837	0.516922	1.27796	0.602954	4.50812	10.6698	3.20196	7.31112	5.46322	20.2283
CSS0029901.1	ERF	ERF-73	1.23649	1.85934	1.99157	1.97066	1.53693	2.26201	0.344156	0.809038	0.705244	3.23474	0.521774	1.05656	0.230431	3.07298
CSS0037642.1	ERF	ERF-74	2.51525	2.02319	1.74369	1.61967	1.52397	2.26408	1.36633	2.0084	1.03909	1.72565	1.8725	2.45679	0.430721	2.3842
CSS0034513.1	ERF	ERF-75	1.4512	2.91573	0.122362	1.76296	0.122639	3.70966	0.0393131	0.546789	0.879294	5.37974	0.172364	3.60826	1.35923	6.34961
CSS0025055.1	ERF	ERF-78	0.771975	0.728064	0.464275	1.28078	3.95126	3.53974	1.42959	0.592608	0.211817	0.27913	0.328535	0.336613	0.048495	0.235546
CSS0017764.1	ERF	ERF-79	4.70275	3.58114	2.89528	3.89056	2.70322	2.87167	3.34374	3.55195	0.391269	0.788897	2.14681	1.15498	0.228149	0.567012
CSS0044673.1	ERF	ERF-8	3.21337	44.2475	37.1793	37.5672	13.0466	188.456	84.497	33.4192	0.378581	0.748535	0.0723443	1.69344	0.262673	0.424382
CSS0037896.1	ERF	ERF-82	0.660994	1.76921	0.998389	1.24109	0.0552803	4.96688	1.28734	0.964202	0.482829	0.085289	3.00029	1.77475	2.05819	1.34772
CSS0000647.1	ERF	ERF-85	8.80695	22.37	10.3071	14.0604	1.17943	3.32739	11.655	9.43809	8.13625	52.4552	0.772057	14.3951	0.505995	3.77779
CSS0038487.1	ERF	ERF-9	0.34781	0.648345	0.636189	0.763653	0.313385	1.3682	0.774769	0.780471	0.596662	3.73539	1.23884	5.1194	0.959754	2.92309
CSS0010594.1	ERF	ERF-94	1.1569	2.3758	1.90193	2.33959	0.513738	3.09918	2.3283	1.39382	3.01878	2.98451	0.466654	0.604995	0.374984	0.341983
CSS0049714.1	ERF	ERF-97	0.255084	5.71208	0.204114	2.27458	0.191499	1.11075	0.19214	0.703534	1.52391	23.7011	0.20782	21.25	0.178309	6.34396
CSS0003530.1	ERF	ERF-98	0.569784	1.76094	0.167973	0.974608	0.767655	1.18901	0.617617	1.46241	0.0262107	0.600644	0.165347	4.50251	0.140733	5.00537
CSS0044022.1	FAR1	FAR1-1	34.9378	34.9213	33.4581	32.8194	39.6875	44.0376	38.9297	36.5667	7.28153	10.2677	14.8885	15.5684	12.6463	13.8538
CSS0031613.1	FAR1	FAR1-10	4.44714	4.80441	6.47698	6.47573	6.74167	5.33167	4.49	5.06047	4.54171	6.19869	5.79115	5.67806	4.27609	5.49121
CSS0018875.1	FAR1	FAR1-11	20.5554	20.0357	20.3576	21.9251	23.6854	24.6923	16.8377	18.2932	7.11893	8.03509	9.02622	9.1575	7.22982	8.03298
CSS0027089.1	FAR1	FAR1-12	17.6231	20.2398	21.4629	21.2115	26.0384	24.9612	15.4055	16.4067	8.3801	8.28053	7.73213	7.88749	8.34534	6.72091
CSS0014478.1	FAR1	FAR1-13	0.47098	0.689676	1.09795	0.813277	1.2474	1.20412	0.898006	0.935007	5.95649	9.55086	8.05585	8.06791	7.89732	7.81444
CSS0005596.1	FAR1	FAR1-14	14.2044	17.5372	19.6132	19.4983	21.8261	20.8342	16.4433	16.1314	9.82158	7.12691	6.26577	6.96831	7.91418	6.63327
CSS0029224.1	FAR1	FAR1-15	5.94239	7.24398	6.95229	5.85784	7.16362	7.88528	6.14412	6.4387	2.84506	4.67065	4.4934	4.35103	3.14474	2.87445
CSS0008662.2	FAR1	FAR1-16	17.3138	16.2388	18.372	17.131	17.2411	16.7224	15.5726	16.4787	7.8561	7.07202	9.70061	7.14234	6.93363	7.20718
CSS0049102.1	FAR1	FAR1-17	12.2602	10.2873	12.6989	11.3771	13.8276	14.103	10.6768	10.1048	4.029	5.27516	7.05509	4.90228	4.12932	5.37916
CSS0002913.1	FAR1	FAR1-18	31.0315	31.4971	32.9968	35.4064	34.1909	33.8468	32.6306	29.1536	5.81415	9.13548	5.63735	7.79568	4.8677	7.17724
CSS0016804.1	FAR1	FAR1-19	13.8851	13.8149	14.1541	15.4896	15.088	14.0654	10.7573	11.7095	11.3349	11.1064	7.95321	7.72694	7.7362	6.64339
CSS0018867.2	FAR1	FAR1-2	11.1209	10.6538	11.043	11.032	12.1211	12.3722	9.84389	9.943	10.5838	11.5409	12.5286	13.6537	12.7864	10.4931
CSS0046253.1	FAR1	FAR1-20	12.6235	14.7242	15.0513	14.7423	12.4704	14.3258	13.7085	13.8011	8.734	7.72194	6.32668	5.60704	7.19635	6.53928
CSS0046865.1	FAR1	FAR1-21	2.77424	2.76769	3.17835	3.55943	3.59199	3.69025	2.53359	2.87453	6.8485	7.1301	7.47504	6.11298	6.39906	5.97436
CSS0017444.1	FAR1	FAR1-23	9.49854	8.59374	8.49764	8.10706	8.27593	8.23586	6.7989	7.34915	5.5906	5.16343	7.05113	4.72789	4.09101	5.18337
CSS0007228.1	FAR1	FAR1-24	0.227073	0.209307	0.191916	0.214175	0.244056	0.263168	0.183876	0.139549	6.11481	6.05918	5.51018	4.73584	4.70975	4.7856
CSS0030058.1	FAR1	FAR1-25	12.372	10.9372	16.9982	15.4293	17.2046	14.7375	10.7277	10.1753	6.30977	5.82529	3.73751	2.98501	3.32897	2.86634
CSS0026518.1	FAR1	FAR1-26	10.9305	10.3421	12.2997	12.3406	8.90192	8.57351	9.50581	11.2113	4.57983	4.2951	4.96267	4.70118	3.92393	4.52064
CSS0048160.1	FAR1	FAR1-27	13.5085	14.1651	13.5473	14.1782	6.18038	6.81787	10.169	10.983	7.05524	7.09943	3.72479	2.92979	1.79013	3.64004
CSS0049057.1	FAR1	FAR1-28	17.0346	17.6791	15.2787	14.9153	17.3331	17.6816	13.6001	13.9575	4.2983	5.09634	4.27353	4.35971	4.15464	4.10434
CSS0014841.1	FAR1	FAR1-29	10.8596	11.3521	14.1734	13.0264	9.3496	12.4583	8.45359	9.73969	8.13502	7.12222	6.08742	7.378	4.59994	5.74395
CSS0049479.1	FAR1	FAR1-3	0.0509384	0.0856567	0.0743562	0.107956	0.152389	0.144172	0.0657538	0.070174	26.3651	23.6948	26.0494	26.8941	24.3544	21.9908
CSS0034723.1	FAR1	FAR1-30	5.68592	5.70106	6.10587	7.60129	7.23027	7.86391	6.6844	6.05105	13.1716	11.174	5.51989	4.13017	9.58015	5.13348
CSS0020853.1	FAR1	FAR1-31	1.62427	1.183	2.30514	1.61227	3.7677	2.61787	1.17249	1.28119	0.0555343	0.321029	5.34077	0.524106	0.058426	2.01399
CSS0004264.1	FAR1	FAR1-32	0.674035	0.513439	0.610673	0.770688	0.704205	0.806626	0.564147	0.613908	3.50837	3.13808	2.26641	1.93202	2.31445	1.86571
CSS0016925.1	FAR1	FAR1-33	6.23218	6.98394	5.94189	8.48282	4.70734	3.99318	4.3744	3.82914	4.75281	6.74362	2.99033	5.66917	3.83109	5.08328
CSS0045300.1	FAR1	FAR1-35	0.297482	0.459437	0.467353	0.48833	0.37814	0.386801	0.384144	0.360269	4.74225	4.09459	3.33699	2.78896	3.16616	3.00184
CSS0021592.1	FAR1	FAR1-36	5.03191	5.55784	6.97613	6.54386	7.75155	6.62972	4.31617	5.21828	2.51078	2.44444	1.53707	1.71649	1.5776	1.68815
CSS0007508.1	FAR1	FAR1-37	1.31881	1.65463	1.39604	1.40608	1.10372	1.50353	0.793119	1.05901	3.25281	4.08074	2.94693	2.84721	1.86306	2.99056
CSS0021336.1	FAR1	FAR1-39	0.197939	0.154992	0.22867	0.151949	0.141007	0.274294	0.176701	0.210742	1.73357	2.06401	2.8596	2.22649	1.81475	2.06894
CSS0048806.2	FAR1	FAR1-4	21.6174	21.7503	25.9643	26.9257	25.6629	25.1166	21.5669	19.294	13.427	13.1644	13.0471	12.8912	10.2282	11.1822
CSS0025852.1	FAR1	FAR1-40	4.52266	5.09392	6.06981	6.74925	3.5251	5.0325	4.07506	4.72156	3.33116	3.81701	2.13662	2.92079	3.28933	3.38384
CSS0027308.1	FAR1	FAR1-43	1.11114	1.09038	1.60914	1.15633	1.30404	1.53538	0.921856	0.715497	2.84898	2.53981	1.32958	1.44658	1.42783	1.37075
CSS0029808.1	FAR1	FAR1-45	1.3508	1.44367	3.61799	2.29528	2.15403	1.78334	1.88294	1.69573	1.45633	1.05837	0.563755	0.500574	1.2314	0.454278
CSS0009144.1	FAR1	FAR1-46	4.54651	5.54025	6.82486	6.69835	6.70496	7.44013	5.07669	5.63461	0.214115	0.062296	0.303276	0.336226	0.378717	0.334071
CSS0038184.1	FAR1	FAR1-47	9.07429	9.39372	11.0996	11.7452	10.8029	12.2414	10.0757	10.4548	0.478224	0.795059	0.481998	0.535355	0.449953	0.14899
CSS0038522.1	FAR1	FAR1-5	16.4024	17.0264	19.799	19.0289	25.2952	23.7933	16.679	16.2351	12.5114	9.42229	11.5149	11.8206	15.2207	11.8707
CSS0031615.1	FAR1	FAR1-6	15.3253	15.779	19.2322	17.9615	22.3903	23.2433	15.3802	15.3748	9.0545	10.153	9.82228	8.83774	8.32361	9.20523
CSS0017326.1	FAR1	FAR1-7	0.403738	0.533067	0.425039	0.333077	0.43999	0.355329	0.254966	0.297807	7.29904	6.7208	10.0468	6.79807	8.3244	9.6885
CSS0021305.1	FAR1	FAR1-8	16.0084	14.4421	20.4428	18.2008	22.8004	19.0297	14.5603	14.4317	12.4911	8.60443	7.48523	5.91546	6.85718	5.40097
CSS0013030.1	FAR1	FAR1-9	11.5571	10.98	14.2792	15.1478	12.881	12.9102	12.171	11.8815	11.9841	9.57925	9.80068	8.62401	12.7572	8.72929
CSS0008911.1	G2-like	G2-like-1	43.5463	43.4497	39.6799	44.1973	64.9194	67.5606	51.4489	51.3494	16.4798	23.3126	29.8033	28.8473	23.9691	26.0565
CSS0000687.1	G2-like	G2-like-10	101.777	87.429	43.3324	27.9464	49.8581	38.4351	169.348	169.899	11.8612	14.0529	35.3178	42.7157	48.6213	47.4317
CSS0001889.1	G2-like	G2-like-11	23.6891	23.8387	17.5138	14.7964	21.5737	21.1803	33.9284	34.7826	9.76785	9.53696	26.8077	27.9087	32.4758	28.5216
CSS0014748.1	G2-like	G2-like-12	16.9505	26.5552	25.8538	21.9577	14.2646	25.02	21.3831	26.7313	16.4703	9.30194	7.17889	13.3669	14.426	14.9048
CSS0049001.1	G2-like	G2-like-14	12.2142	15.8815	11.2051	9.47375	6.3701	13.0644	17.1874	22.9296	5.12077	4.65185	3.48207	9.92695	4.77464	7.92499
CSS0023963.1	G2-like	G2-like-15	30.5334	27.5629	37.5636	28.9996	67.8299	59.0164	40.6771	36.7987	4.51836	8.87606	13.3644	6.73032	4.84639	5.53733
CSS0026556.1	G2-like	G2-like-16	1.23166	1.31553	0.979591	0.966992	2.45003	1.71173	1.61298	1.89032	10.7495	11.2063	11.3291	12.383	9.06217	9.59724
CSS0044249.1	G2-like	G2-like-17	13.4129	11.7813	12.4244	13.4099	11.1066	10.9246	10.8341	12.9859	10.1341	11.5785	11.7294	13.278	9.31233	10.6709
CSS0014075.1	G2-like	G2-like-18	8.33753	9.09733	6.74122	4.7388	3.1333	6.61602	10.5993	15.1688	6.2662	5.91786	5.88617	9.39161	5.61066	11.472
CSS0041137.1	G2-like	G2-like-19	11.5573	11.4684	10.2633	10.5848	15.7606	12.4489	14.4924	15.1515	6.94233	4.19484	10.294	5.17053	7.09626	9.36951
CSS0039772.1	G2-like	G2-like-2	45.3533	50.7671	47.6616	46.9236	68.6504	62.7446	71.9707	69.8712	20.4375	15.9379	20.6736	23.2438	25.5708	19.0977
CSS0006111.1	G2-like	G2-like-20	21.6851	23.4685	23.102	25.4205	34.4348	36.3513	31.9272	30.3718	6.24543	11.2474	10.3183	11.346	6.90755	10.404
CSS0003719.1	G2-like	G2-like-21	15.9842	15.7187	64.2839	66.113	29.3587	31.8309	1.70794	1.39701	52.5603	50.4968	5.03683	3.10575	0.83395	2.12659
CSS0019363.1	G2-like	G2-like-22	0.0893776	0.0506236	0.0358303	0.031789	0.00910956	0.0447563	0.0467748	0.0550859	14.2296	13.6784	8.52658	7.81759	12.4923	9.52616
CSS0019219.1	G2-like	G2-like-23	9.24319	10.7397	9.15458	11.5127	10.3561	10.9561	11.8324	10.4192	4.26128	2.54091	4.30042	3.61074	2.77556	2.93176
CSS0018792.1	G2-like	G2-like-24	0.162835	0.201327	0.496434	0.1445	0.0792559	0.126526	0.0833311	0.239304	8.16123	8.35068	5.05885	4.17081	8.04434	4.29083
CSS0023934.1	G2-like	G2-like-25	10.5835	12.8758	12.3248	11.6885	14.8784	13.9903	13.2655	9.85263	5.2364	7.43975	6.25864	8.03155	8.54338	7.3032
CSS0039972.1	G2-like	G2-like-26	4.57501	4.80711	6.21807	7.23199	9.62566	10.6709	3.77386	3.67037	1.15219	2.83485	5.32606	2.14773	0.656252	3.42281
CSS0007601.1	G2-like	G2-like-27	0.173083	0.331213	0.177621	0.170204	0.0906506	0.033116	0.0733069	0.192805	8.8281	8.39493	5.62079	4.78892	8.41054	5.02058
CSS0035819.1	G2-like	G2-like-28	2.21958	1.84093	1.47724	1.34242	2.04753	1.75609	1.39668	1.61964	7.41171	11.1962	10.9451	15.4085	13.1314	12.5428
CSS0041507.1	G2-like	G2-like-29	6.96362	5.84835	7.22426	8.82214	12.5326	10.7495	6.83571	5.664	8.3528	7.9053	4.80938	5.23234	2.84357	6.0871
CSS0042630.3	G2-like	G2-like-3	35.9304	35.6489	31.4867	37.0881	60.1036	58.3319	42.4523	39.8197	13.9283	19.0469	23.3833	40.8415	31.9858	34.299
CSS0041856.1	G2-like	G2-like-31	2.54646	3.1604	3.12628	3.07038	2.94096	2.97804	4.64835	5.15099	2.31769	3.20606	2.65435	2.70428	1.84632	2.50654
CSS0001412.1	G2-like	G2-like-32	3.38398	4.46875	4.03016	5.22233	3.92001	7.33882	3.08608	4.13876	0.899734	2.80764	3.90785	1.94532	2.36355	2.95533
CSS0036129.1	G2-like	G2-like-33	11.6452	11.981	14.4315	13.9705	8.96475	16.501	6.45506	7.03548	5.75303	8.43979	4.45001	5.46872	11.2439	6.43587
CSS0021269.1	G2-like	G2-like-34	6.07311	6.01664	5.78984	4.67061	6.98144	11.5496	6.37429	7.45823	0.612748	1.68809	4.70027	2.42601	2.48875	3.13039
CSS0004417.1	G2-like	G2-like-35	2.85276	1.64886	1.37632	2.57623	0.44451	0.155784	1.29395	0.63546	1.12473	1.00028	0.743278	0.840612	0.681864	1.1205
CSS0006880.1	G2-like	G2-like-37	1.60255	0.788556	1.40373	1.24825	1.81667	2.47362	1.33253	1.69595	0.34049	0.423265	1.68014	0.289713	0.602898	1.20816
CSS0044539.1	G2-like	G2-like-38	7.60558	3.68823	2.07844	4.091	0.786989	3.67724	1.91011	5.90309	0.462644	0.359568	1.10121	0.0593837	0.135558	0.299905
CSS0004133.1	G2-like	G2-like-39	4.6272	3.99346	4.52391	3.46271	3.48793	4.79983	3.60431	4.27816	2.16924	2.703	4.42711	3.18286	2.48706	3.09307
CSS0027631.1	G2-like	G2-like-4	37.8092	36.8567	45.1309	43.266	70.7705	64.9649	54.4149	52.5132	15.9547	13.5335	17.8042	16.6776	26.6425	16.5558
CSS0029195.1	G2-like	G2-like-40	7.02427	5.87871	6.48032	6.75708	6.21228	4.35151	8.76504	8.49052	1.30493	1.29689	1.29351	1.17059	1.72487	1.25777
CSS0034150.1	G2-like	G2-like-41	18.4768	21.6626	33.2447	35.7491	12.0381	13.2365	4.06336	4.73996	13.1978	15.1367	3.37035	3.251	2.56804	3.18762
CSS0017966.1	G2-like	G2-like-42	5.14421	4.54564	5.44223	4.8737	3.90177	3.87767	2.64308	2.88972	2.03792	1.71922	0.558398	0.858257	2.1128	0.618091
CSS0044591.1	G2-like	G2-like-43	0.726555	0.640225	0.876599	0.726235	0.631082	0.568535	0.585066	0.780422	0.902073	2.60759	1.75582	1.31177	1.17556	1.42568
CSS0023102.1	G2-like	G2-like-44	1.32387	1.60514	2.46633	1.44248	1.59846	5.24352	1.06591	1.00244	0.697089	1.09842	1.56365	0.617377	0.532822	1.46875
CSS0018618.1	G2-like	G2-like-46	2.16338	0.846628	1.51095	1.94425	3.17325	2.64944	1.47159	1.80854	0.997012	0.773073	4.26441	0.32528	0.831972	2.27323
CSS0031744.1	G2-like	G2-like-47	5.58657	4.64327	3.8489	3.7341	2.70891	1.85236	5.45448	4.72494	1.41718	1.6651	1.68724	3.17565	0.588456	1.57807
CSS0045704.1	G2-like	G2-like-5	26.3842	16.8152	34.9629	21.7809	21.3641	19.2113	33.1297	31.4598	12.3262	6.22153	15.1969	4.95419	11.7362	7.59894
CSS0011420.1	G2-like	G2-like-51	3.15535	2.78364	1.76083	2.32633	1.56789	0.989626	2.83463	2.4495	1.18912	1.32324	1.11904	2.06887	0.294227	1.40918
CSS0015223.1	G2-like	G2-like-6	20.6872	21.3287	20.3112	18.5523	19.6725	23.6492	22.3496	22.1797	18.5136	19.6016	12.2681	12.807	22.1219	13.1467
CSS0031258.1	G2-like	G2-like-7	7.9966	15.0774	5.5649	10.1745	4.52116	10.7164	15.1178	13.9844	3.5148	2.60354	3.05453	4.5555	2.03193	4.19434
CSS0026971.1	G2-like	G2-like-8	0.670092	1.63782	1.36892	1.58294	2.39346	2.12665	1.91821	1.50242	8.21382	12.094	13.9861	17.826	15.4401	15.7497
CSS0038558.1	G2-like	G2-like-9	82.1258	107.116	99.7568	93.5517	39.7809	37.0367	49.0016	50.6593	83.0395	78.8535	30.3342	44.5904	47.9795	35.8133
CSS0050427.1	GATA	GATA-1	72.4505	73.8151	66.3449	73.8339	87.3653	86.4105	75.5341	78.1819	52.8437	48.834	51.6141	48.649	54.1345	50.7753
CSS0049335.2	GATA	GATA-10	13.4562	9.61283	10.7106	9.74479	11.406	10.557	7.05564	6.85223	4.55443	6.69691	7.10856	6.34106	0.339331	6.02058
CSS0042176.1	GATA	GATA-11	54.6138	47.4281	63.1246	56.5364	51.2544	64.1732	55.7298	55.8155	9.77646	8.74043	30.621	6.67997	1.70009	11.288
CSS0017505.2	GATA	GATA-13	3.42667	3.32567	3.71132	3.21056	3.75214	3.60962	2.78512	2.97712	14.8695	15.0135	20.0461	18.7274	19.0978	17.1142
CSS0016802.1	GATA	GATA-14	34.6773	32.6067	22.0607	20.7437	43.7886	41.3085	67.0313	70.1657	11.9116	10.6532	27.7878	24.4854	43.4386	20.8636
CSS0004261.1	GATA	GATA-15	5.67127	7.54767	5.28883	6.78372	7.37764	7.2236	9.22428	8.36791	9.99965	10.2999	14.4585	12.2547	12.7236	12.9456
CSS0013528.1	GATA	GATA-17	57.9293	38.79	75.2214	59.879	91.2968	61.6747	51.8726	45.7531	56.6813	39.5482	33.6033	27.637	48.5894	27.9078
CSS0045977.1	GATA	GATA-18	14.9651	14.7937	17.4319	15.3243	19.2995	15.526	10.7408	11.7682	29.0974	28.7154	20.781	19.8643	18.1674	18.7196
CSS0048311.1	GATA	GATA-19	35.439	36.6519	34.0172	34.5572	30.6641	34.8549	31.7031	32.7808	11.1184	11.1351	7.10006	9.07905	8.43235	8.85565
CSS0047505.1	GATA	GATA-2	100.401	90.3908	113.394	94.757	95.8355	78.9353	73.8109	68.6455	47.527	28.1407	57.0971	34.4529	19.4388	44.3195
CSS0029151.1	GATA	GATA-21	129.693	85.5326	91.1493	77.7677	95.8491	63.7822	121.294	132.403	28.1051	26.6931	25.5858	31.6816	59.5298	32.0389
CSS0003047.1	GATA	GATA-23	14.852	11.6848	15.5304	16.1202	16.9769	13.7693	14.6379	14.2341	5.50911	6.73116	8.52729	6.48755	5.74581	6.2067
CSS0013444.1	GATA	GATA-24	14.0329	12.451	22.0038	17.4452	12.5138	19.2825	6.68069	8.85241	1.09676	1.27392	3.4144	2.53332	0.266675	3.62907
CSS0035673.1	GATA	GATA-25	8.91427	14.2539	11.6117	14.8115	9.83715	9.33867	3.4195	5.1929	6.87883	27.5716	14.6589	8.70371	1.5308	12.9455
CSS0017324.1	GATA	GATA-26	7.67536	6.3134	4.3532	3.57556	3.42031	4.55727	4.93243	6.20137	0.461302	1.2681	4.23848	2.57465	0.23992	2.17555
CSS0033758.1	GATA	GATA-27	6.38917	9.47772	11.2231	11.8916	13.8792	13.129	8.16126	6.21017	4.80768	9.17126	10.3456	9.33613	0.478455	9.78834
CSS0044519.1	GATA	GATA-28	1.58826	1.57173	1.86588	1.00934	1.48894	0.923372	3.3039	2.21241	0.970345	0.921827	9.86434	5.89265	12.2368	8.76496
CSS0005621.1	GATA	GATA-3	14.2662	10.6806	19.4954	19.8614	39.6188	57.2418	12.3513	11.2095	2.48469	2.16005	7.57837	6.19073	0.964443	5.29658
CSS0037100.1	GATA	GATA-30	0.0137394	0.0538219	0.0422471	0.0279679	0.0555339	0.0432238	0.0475265	0.057542	2.33371	2.81841	5.70467	2.58884	1.71574	3.27728
CSS0025598.1	GATA	GATA-32	3.23872	2.63621	3.32213	3.05785	3.84641	4.04357	3.29063	3.39691	4.31897	4.4831	3.67031	3.58158	2.70221	3.74105
CSS0049513.1	GATA	GATA-33	2.22133	3.9031	3.11476	3.37415	4.20192	3.51701	1.68714	2.66162	0.38691	0.900592	0.67765	0.442453	0.174798	0.76973
CSS0027764.1	GATA	GATA-34	3.96487	3.48889	3.86014	3.34771	2.93634	4.58549	2.68812	2.24442	0.080547	0.324927	1.6472	0.810994	0.0564	0.476478
CSS0046834.1	GATA	GATA-35	3.54714	2.89147	1.60112	2.02869	2.26005	2.07888	2.83222	2.14231	0.246624	1.04956	1.39604	0.876615	0.0129723	0.995226
CSS0045839.1	GATA	GATA-4	49.5625	62.6669	48.468	69.6305	55.2369	72.745	40.6796	42.6995	12.5586	28.8103	17.5695	23.3752	8.10476	21.4278
CSS0045061.1	GATA	GATA-5	57.414	53.4205	70.9727	70.6912	80.6033	78.9144	55.9115	55.41	27.9545	17.6586	21.0667	15.2155	23.8757	17.3513
CSS0017616.1	GATA	GATA-6	58.1255	57.1237	33.2424	33.4238	18.6455	25.2371	43.5695	41.4685	21.7825	24.7414	19.131	23.0423	8.72177	17.1433
CSS0045225.1	GATA	GATA-7	3.72016	5.80642	6.20839	5.97972	7.41745	6.21253	4.74152	4.96822	4.94447	8.67158	15.8328	12.1964	2.08623	12.0852
CSS0041287.1	GATA	GATA-8	23.3251	16.7796	20.6442	18.4022	20.4987	21.3571	19.507	17.9322	3.16251	7.60954	27.5906	9.71846	2.04276	12.1998
CSS0007340.2	GATA	GATA-9	6.67825	5.5143	4.3632	4.75835	4.89597	5.92661	3.7612	4.6791	6.48367	14.5411	25.4603	18.9403	3.03489	19.7227
CSS0022087.1	GeBP	GeBP-1	53.4062	61.423	56.3173	56.9198	51.4893	51.7423	24.0203	34.6185	41.3059	60.5576	42.9006	48.8752	20.6587	49.7109
CSS0010019.1	GeBP	GeBP-2	8.69641	9.62129	9.50913	9.60232	11.2988	11.8443	7.63645	7.91169	10.1359	13.5272	15.4907	16.5008	12.632	15.6195
CSS0012610.1	GeBP	GeBP-3	3.66028	5.85843	6.73535	7.11812	7.47209	10.1865	5.26369	5.1079	2.78217	3.81644	5.67749	5.56826	2.9777	5.17416
CSS0047893.1	GeBP	GeBP-4	6.06543	6.05346	5.92577	7.21165	6.70255	7.09688	5.7758	5.6924	3.37239	4.07539	4.1276	4.08864	3.22761	3.96454
CSS0008596.1	GeBP	GeBP-5	1.17084	0.558853	0.869902	0.991947	1.21218	1.1616	0.948404	0.950153	3.57365	4.19963	1.94425	3.65277	2.57119	3.55627
CSS0046322.1	GeBP	GeBP-6	1.61895	1.37682	2.23311	1.86642	2.66377	3.51814	1.01638	1.10482	0.965528	0.997947	1.58752	0.922492	0.880236	1.29904
CSS0013924.1	GRAS	GRAS-1	78.7113	68.9768	78.6426	76.3722	100.464	111.67	76.2337	75.7886	35.3482	40.5213	79.7049	68.3725	33.2463	57.3941
CSS0001712.1	GRAS	GRAS-10	21.2917	16.3847	17.7817	17.4235	24.9272	28.3403	22.221	20.0238	1.6022	6.33185	18.8741	9.41224	3.47911	10.7352
CSS0027812.1	GRAS	GRAS-11	2.57153	4.42617	3.7902	5.73493	5.87329	11.8623	6.97669	3.05641	1.29448	0.552106	1.90746	2.64261	0.608227	1.31456
CSS0026833.1	GRAS	GRAS-13	25.1774	26.7923	27.5294	28.3914	39.2109	39.5607	25.205	24.1381	15.3861	17.935	17.2371	16.7778	18.2708	19.2619
CSS0005262.1	GRAS	GRAS-14	11.8547	8.29943	11.2939	12.2769	11.4989	13.2555	8.50329	9.40083	2.55968	2.86424	3.71307	3.13026	1.37637	2.83728
CSS0041051.1	GRAS	GRAS-15	19.807	14.9743	15.8723	14.7968	23.9134	23.4089	17.314	15.8855	5.69059	10.21	22.4631	10.6884	9.44508	11.2169
CSS0004937.1	GRAS	GRAS-16	24.4139	20.6781	26.7129	25.65	36.2661	39.7992	19.2272	19.4193	12.6579	12.7196	15.574	11.1133	10.1871	12.5151
CSS0037707.1	GRAS	GRAS-17	49.1329	51.7016	48.0202	51.1152	41.0486	48.1751	41.3162	41.1682	29.4877	31.483	13.8529	19.8403	17.0481	16.7258
CSS0022566.1	GRAS	GRAS-18	1.46062	1.78828	1.54331	1.5975	1.05075	1.5939	1.54835	1.3323	1.46713	1.79369	0.965622	1.24358	1.33851	1.0393
CSS0014541.1	GRAS	GRAS-19	5.80605	4.45244	5.23353	5.02802	4.22827	6.72302	6.89799	5.98472	2.3628	2.98398	6.31497	5.95425	3.64553	5.38539
CSS0020123.1	GRAS	GRAS-2	18.8052	44.0758	15.5372	23.0968	8.9521	64.8141	56.7081	30.0158	8.22724	40.0001	5.74193	30.0169	8.67777	17.7174
CSS0033997.1	GRAS	GRAS-20	4.68589	5.22093	4.80072	5.29242	3.69103	4.38515	4.38626	4.30627	1.11528	1.27821	0.389997	0.681224	0.597271	0.503008
CSS0008701.1	GRAS	GRAS-21	22.2186	18.7366	27.0036	22.983	19.0687	25.6947	10.2498	11.6052	15.5556	14.3408	11.5444	12.194	8.18345	11.8897
CSS0004321.1	GRAS	GRAS-22	23.6907	12.0822	8.50781	7.36365	35.0837	21.9203	21.9506	20.4157	0.171737	0.978107	9.66408	5.51917	0.182863	3.01226
CSS0031868.1	GRAS	GRAS-23	4.22538	4.9239	6.25698	5.93276	6.13022	13.2807	7.2809	4.68913	3.95048	6.03599	5.70431	8.85559	8.02989	5.84581
CSS0040667.1	GRAS	GRAS-24	15.2427	17.247	16.413	15.6928	10.027	11.9756	13.4823	15.4173	7.29931	6.95586	7.08892	7.59766	5.11031	7.15582
CSS0010893.1	GRAS	GRAS-26	11.7158	18.8513	14.39	18.9261	8.7113	10.6797	5.64462	6.29383	28.7204	30.1341	3.617	13.7224	9.65357	11.4053
CSS0017534.1	GRAS	GRAS-27	13.6367	12.1326	9.50136	7.96631	18.3879	16.9781	14.6503	16.0001	3.87695	3.19964	7.2171	6.48605	7.64693	6.23087
CSS0019066.1	GRAS	GRAS-28	19.2412	22.0492	15.4762	11.9943	7.01517	10.2751	12.3491	15.2446	12.8154	7.68327	4.49746	6.00317	6.28357	5.16727
CSS0043103.1	GRAS	GRAS-29	20.6191	20.0626	20.1999	20.7499	44.4118	31.9976	28.3302	29.8794	11.1229	7.89064	10.0713	10.0946	12.706	10.0088
CSS0042139.2	GRAS	GRAS-3	44.3024	52.0391	51.5696	54.6785	51.7297	61.1827	42.8717	40.6261	44.5436	33.1241	16.7846	19.5277	20.0285	18.5944
CSS0039111.1	GRAS	GRAS-30	0.714657	0.867804	1.13529	0.992784	1.28702	1.80934	1.81516	1.45617	2.63919	3.19666	7.83467	6.88391	3.95076	6.28421
CSS0000701.1	GRAS	GRAS-31	0.00707006	0.0062418	0.00669959	0.0246195	0.00684376	0.0195379	0.00652114	0.0271791	8.29749	8.13819	6.28195	8.42483	8.09364	8.48226
CSS0014984.1	GRAS	GRAS-32	3.64949	2.65367	2.88246	2.75074	2.63101	3.10126	2.81352	2.13194	0.158524	0.133966	4.64792	0.941222	0.221825	1.41669
CSS0031058.1	GRAS	GRAS-33	5.59113	4.79038	4.8762	6.78321	4.61109	8.41563	4.42464	4.69379	2.51683	3.69705	4.41239	2.85004	1.75065	3.68301
CSS0034509.1	GRAS	GRAS-34	2.17183	2.11121	3.14029	2.8078	8.72402	7.19569	1.54097	1.97838	0.0759897	0.194899	19.0061	0.791312	0.123157	6.11602
CSS0022153.1	GRAS	GRAS-36	3.59372	3.07227	5.42049	5.4176	4.83877	4.63652	1.97097	2.33341	9.67472	9.31569	4.98671	5.55916	5.27808	5.75664
CSS0033990.1	GRAS	GRAS-37	0.401974	0.372639	0.535032	0.394247	0.51422	0.502692	0.297458	0.348133	10.2581	10.3659	5.64762	5.79765	5.80739	6.24954
CSS0032666.1	GRAS	GRAS-38	0.181208	0.0731383	0.0441083	0.0946557	0.17241	0.233575	0.120317	0.101454	3.75948	5.01509	3.45607	5.76883	4.32839	5.38917
CSS0006558.1	GRAS	GRAS-39	13.9524	10.4299	14.8503	13.9651	13.2479	13.8325	7.54603	7.42947	4.40796	4.53649	3.42915	2.88056	2.33701	2.59978
CSS0043454.1	GRAS	GRAS-4	82.0068	57.7004	70.6066	69.736	93.9488	122.665	64.7292	75.4656	11.515	16.5407	29.3431	13.9892	14.7648	16.3279
CSS0022465.1	GRAS	GRAS-40	5.40367	2.98506	4.97104	4.77605	4.2158	6.59527	3.64107	3.75284	0.149728	0.188422	0.217002	0.186716	0.0777977	0.223626
CSS0037771.1	GRAS	GRAS-41	0.317367	0.139411	0.360538	0.192731	0.423641	0.315799	0.21443	0.268708	12.569	4.50486	5.45329	3.37808	6.57219	2.95341
CSS0045888.1	GRAS	GRAS-42	0.473341	0.379329	0.388845	0.606461	0.666907	1.08065	0.433173	0.409615	1.92123	2.3759	1.92155	3.25777	2.56476	2.99123
CSS0048675.1	GRAS	GRAS-43	0.118195	0.128228	0.0891609	0.0807662	0.244587	0.255984	0.0601253	0.112278	4.58181	4.01096	1.49716	1.59654	2.40687	2.51018
CSS0007941.1	GRAS	GRAS-44	9.07983	5.14385	5.58215	4.56922	6.60001	5.83416	9.98699	8.74331	2.54881	2.55717	3.48366	4.24186	6.05786	3.8106
CSS0016464.1	GRAS	GRAS-46	0.655964	0.615614	1.11032	0.934834	0.548007	0.809038	0.373328	0.125687	4.63182	4.9262	1.63871	1.79961	1.6984	1.2904
CSS0040741.1	GRAS	GRAS-48	3.31069	3.81824	7.92456	7.16118	5.10026	4.82442	1.14935	1.09043	7.75171	8.81335	2.24266	2.65668	2.30256	2.05421
CSS0026522.1	GRAS	GRAS-49	0.167705	0.308568	0.337297	0.208174	0.19386	0.233387	0.185129	0.221019	2.27851	7.49988	1.76857	6.38433	3.80352	5.424
CSS0003129.1	GRAS	GRAS-53	0.173897	0.430786	0.559324	0.386265	0.239563	0.554214	0.32937	0.349193	1.44518	3.93057	1.01671	3.83382	1.84921	2.98059
CSS0041064.1	GRAS	GRAS-57	0.061343	0.152252	0.0884086	0.0709066	0.171865	0.0435477	0.133268	0.14215	2.50895	1.13647	0.930048	3.25408	3.29372	2.05144
CSS0016326.1	GRAS	GRAS-59	1.5463	1.71268	1.66163	1.77694	2.39393	2.56287	1.38576	1.28742	1.19492	1.00478	1.12755	0.719894	0.588854	0.956452
CSS0044682.1	GRAS	GRAS-6	34.3005	23.3845	31.6285	27.3371	59.1989	52.7848	39.4202	35.5376	49.2494	26.4725	40.2104	34.5177	61.6336	28.8032
CSS0027267.1	GRAS	GRAS-60	3.13385	3.86201	6.663	6.48886	4.51918	4.86986	2.07026	1.78196	1.51686	1.62098	0.313387	0.462301	0.421904	0.410355
CSS0032412.1	GRAS	GRAS-7	27.812	22.1221	17.3359	14.6811	30.3128	22.9973	51.4463	49.4579	15.7469	8.93997	37.0898	39.1279	72.374	36.6991
CSS0050295.1	GRAS	GRAS-8	29.7414	27.9368	34.2136	31.7113	41.1549	53.7389	40.9515	27.8173	19.4485	12.4362	27.0309	24.2802	40.9718	24.8002
CSS0037839.1	GRAS	GRAS-9	73.7259	70.4354	80.967	62.2974	49.2396	67.7962	51.4731	46.4009	29.9345	13.9833	20.7342	17.1866	13.7347	13.2019
CSS0000868.1	GRF	GRF-1	12.3234	10.8366	12.7634	14.0575	19.9206	16.943	9.10236	8.2333	0.469335	1.6092	13.043	2.57046	0.223807	5.38389
CSS0033888.1	GRF	GRF-10	3.19616	2.75231	3.44396	3.53754	4.32432	3.09308	2.28631	1.91777	3.40332	2.38814	5.36436	1.14725	3.1199	3.43408
CSS0040890.1	GRF	GRF-12	0.8432	0.525448	0.383071	0.76596	1.69458	0.601532	0.437517	0.243893	0.0947727	0.35118	7.71087	0.108262	0.02155	4.46378
CSS0041727.1	GRF	GRF-14	0.864911	0.492877	0.429195	0.414218	2.70917	1.08009	0.745433	0.347183	3.09068	2.16303	5.47538	0.527874	0.179054	2.86931
CSS0000653.1	GRF	GRF-2	4.71682	4.71854	6.63798	5.75261	11.7489	9.15566	4.59087	4.37157	6.61842	4.56022	12.8262	2.07998	6.73026	3.87655
CSS0006944.1	GRF	GRF-3	3.12195	2.98247	2.97285	3.14552	3.33114	2.83716	1.57975	1.33767	0.55191	0.996533	9.33172	0.884194	0.370389	4.30798
CSS0005327.1	GRF	GRF-4	5.21802	4.95005	4.00018	4.74513	6.82556	5.82069	2.84064	2.67664	0.278541	0.507536	4.70851	0.382142	0.161123	2.44506
CSS0002551.1	GRF	GRF-7	1.98087	0.959965	1.96012	2.24642	4.67101	3.19957	2.09443	1.22706	0.869922	0.261321	7.75998	0.312818	0.0895293	2.03456
CSS0024674.1	HB-other	HB-other-1	29.7886	28.4854	45.9179	40.6406	46.9324	36.3976	29.2977	29.5175	26.981	27.6239	15.2228	18.4972	31.6867	16.6573
CSS0041154.1	HB-other	HB-other-11	1.98483	1.79403	1.82328	1.97469	2.16978	3.92155	2.60268	2.28446	1.00097	1.19932	3.85765	2.5261	0.76156	1.93588
CSS0013669.1	HB-other	HB-other-12	0.998156	0.381612	0.558213	0.682084	0.650296	0.371653	0.420249	0.430736	3.68332	4.88622	4.57386	5.41462	4.90304	5.14666
CSS0002904.1	HB-other	HB-other-14	1.00389	1.57595	1.4868	1.7229	1.37642	0.899632	1.70307	0.514386	1.07289	1.41571	0.795946	1.38566	1.14748	1.13548
CSS0034502.1	HB-other	HB-other-15	0.315278	1.83868	0.424597	0.431886	1.07752	2.65714	0.372209	0.680484	0.742212	1.89455	3.33549	1.76893	0.119893	2.48263
CSS0043150.1	HB-other	HB-other-2	16.7798	19.0172	17.5643	17.2359	15.3304	16.138	19.6976	16.6696	12.84	12.8572	11.3073	14.0897	13.4882	12.1888
CSS0038520.1	HB-other	HB-other-3	7.7316	8.63583	9.63167	10.7082	12.2196	13.0128	9.43379	9.80536	3.97745	4.93559	9.77073	4.66927	4.78989	5.66832
CSS0047003.1	HB-other	HB-other-4	0.0205205	0.0200285	0.0392039	0.0327473	0.0347921	0.0277478	0.0202029	0.0300811	8.53411	9.70139	9.98354	11.5954	8.88954	9.45189
CSS0016347.1	HB-other	HB-other-5	0.0188629	0.0416477	0.0296583	0.0173129	0.0441818	0.00913449	0.0483538	0.0185787	8.16034	9.84624	9.49029	10.1002	7.94211	9.11464
CSS0046494.1	HB-other	HB-other-7	11.533	12.6436	12.9771	14.4355	13.9929	17.3304	9.85223	11.0068	4.13076	5.44117	5.04298	6.48471	4.52238	5.32331
CSS0015320.1	HB-other	HB-other-8	2.12033	2.93385	2.31484	1.91349	5.21642	4.07953	3.3905	3.08461	1.28006	0.650952	6.01855	1.0552	1.34249	2.64089
CSS0027784.1	HB-other	HB-other-9	12.5341	10.5411	14.6441	12.7978	10.3445	11.942	9.59956	10.544	1.18065	1.07666	4.31461	1.39716	0.99881	1.75825
CSS0032057.1	HB-PHD	HB-PHD-1	0.267935	0.322815	0.310094	0.21452	0.420637	0.356884	0.179385	0.312104	10.0809	10.5167	9.23422	9.54782	7.75326	8.00303
CSS0008847.1	HB-PHD	HB-PHD-2	8.72835	8.67717	9.32906	9.26171	12.2933	12.2982	8.02131	7.61027	6.98993	7.81551	6.83403	6.78141	5.24614	5.7675
CSS0032468.1	HB-PHD	HB-PHD-3	9.34743	8.89105	9.25426	9.39812	8.9769	10.4495	9.8464	9.29857	4.77035	5.87192	5.83156	6.15792	5.08436	5.24117
CSS0049178.1	HB-PHD	HB-PHD-4	2.29143	2.7402	2.53775	2.46979	3.66127	3.40362	2.91521	2.74496	3.63314	2.62832	2.72155	2.67203	3.3504	2.30367
CSS0047362.1	HD-ZIP	HD-ZIP-1	218.62	293.332	242.42	246.507	300.714	343.574	195.691	206.911	138.916	272.282	204.466	257.078	174.38	191.39
CSS0012269.1	HD-ZIP	HD-ZIP-10	23.0373	25.2381	26.3778	27.994	31.3722	36.9656	19.069	20.7972	10.9219	16.7723	18.9284	14.5801	6.51898	13.7515
CSS0018397.1	HD-ZIP	HD-ZIP-11	70.2548	66.0613	76.1818	73.8666	67.5816	86.8174	47.4136	50.5715	4.6959	4.87833	21.9188	6.81289	3.26243	9.87375
CSS0041579.1	HD-ZIP	HD-ZIP-12	19.4331	20.3159	20.8723	22.9968	36.8037	28.2023	24.2225	21.4601	5.63771	5.98608	20.805	10.1655	1.43545	9.49889
CSS0013266.1	HD-ZIP	HD-ZIP-13	20.6398	18.1414	18.3988	18.8337	24.6993	22.1852	19.136	16.7108	12.1855	11.0096	25.3021	19.3165	5.2185	15.0146
CSS0044392.1	HD-ZIP	HD-ZIP-14	21.8141	23.8504	22.4091	24.2073	31.347	37.8582	25.1072	25.0711	7.88427	6.25455	12.377	8.61922	8.81138	7.96323
CSS0003688.1	HD-ZIP	HD-ZIP-15	14.1447	16.8785	15.5873	16.0878	21.6684	39.6703	15.1599	13.8849	8.80093	9.40246	5.78434	7.46446	4.22666	7.8826
CSS0035489.1	HD-ZIP	HD-ZIP-16	7.25144	13.1617	5.7931	6.58527	7.45521	13.1811	8.52893	10.3033	7.01164	20.2535	9.65026	22.7526	14.1401	18.8227
CSS0015061.1	HD-ZIP	HD-ZIP-17	4.62412	11.8056	22.7236	16.5841	24.1533	21.2582	3.92934	3.32972	24.094	3.44101	8.53144	5.57547	11.3493	6.7777
CSS0047002.1	HD-ZIP	HD-ZIP-18	5.25887	9.25531	18.1609	11.207	5.96128	31.915	4.09821	11.3705	0.129843	0.30404	1.1025	0.235092	0.184218	0.643342
CSS0001102.1	HD-ZIP	HD-ZIP-19	14.0284	19.1615	28.8916	19.785	42.7812	83.911	14.2175	18.6003	2.3692	1.38126	13.2439	3.74792	4.62698	6.09089
CSS0045404.1	HD-ZIP	HD-ZIP-2	69.7007	92.9032	83.7657	60.4416	55.9459	67.0233	95.5584	81.2925	12.0756	13.3702	24.6305	17.3305	14.1095	15.3537
CSS0018007.1	HD-ZIP	HD-ZIP-20	9.26265	6.1066	9.93899	7.84497	16.9175	27.6992	4.55817	8.55205	0.125756	0.116581	11.9281	0.852604	0.023145	3.21082
CSS0004146.1	HD-ZIP	HD-ZIP-21	28.0936	22.7979	19.9144	22.5636	12.9272	10.5808	17.8473	15.2248	11.9535	15.5626	15.7983	14.0064	4.77191	12.7872
CSS0027302.1	HD-ZIP	HD-ZIP-22	9.13731	8.66222	9.38018	10.1201	11.6455	11.9036	5.50296	5.015	2.62959	3.40462	15.645	3.09434	0.706591	6.37542
CSS0014675.1	HD-ZIP	HD-ZIP-23	5.96012	14.0767	11.2236	9.7099	5.17454	13.2614	4.21497	6.40665	1.58814	5.41199	1.70976	11.6489	1.87	9.99509
CSS0024393.1	HD-ZIP	HD-ZIP-24	4.94928	8.3871	4.45861	8.70732	8.32505	11.9033	2.71171	3.18044	2.84518	19.0022	3.62526	9.95694	1.50052	5.92701
CSS0007525.1	HD-ZIP	HD-ZIP-26	3.83861	3.44549	4.48797	3.4044	4.75946	5.4487	2.54954	4.12171	1.02136	2.90943	4.62944	3.59767	3.54082	4.78366
CSS0004529.1	HD-ZIP	HD-ZIP-27	2.89533	2.5285	2.84715	3.06126	4.94616	7.23872	2.38136	2.04926	0.802418	2.14915	3.83986	2.13639	1.24406	3.25105
CSS0035091.1	HD-ZIP	HD-ZIP-28	5.51806	6.86463	7.49832	6.1619	6.26768	7.62023	5.91546	6.49004	2.17693	2.44287	1.61214	2.12298	2.13695	2.20063
CSS0006191.1	HD-ZIP	HD-ZIP-3	50.351	57.3411	54.6056	42.0096	51.8458	63.7931	71.6274	65.9915	11.3915	6.80948	21.7121	9.36119	6.62203	10.6908
CSS0007621.1	HD-ZIP	HD-ZIP-30	8.40223	19.528	8.97896	13.889	6.95895	8.49607	5.38194	6.6668	5.34933	9.60017	3.36559	8.36394	0.592945	11.6963
CSS0046692.1	HD-ZIP	HD-ZIP-33	2.18097	2.01991	1.88856	2.17547	1.27653	1.95972	1.16095	1.1834	1.55464	1.36023	1.15555	1.26166	0.16473	0.889966
CSS0007972.1	HD-ZIP	HD-ZIP-34	1.52244	1.19781	2.30844	2.07931	2.60091	2.84032	1.47486	1.44911	2.40231	0.769091	2.44743	0.323095	0.571355	1.01154
CSS0043195.1	HD-ZIP	HD-ZIP-35	7.61732	12.3231	8.6258	11.8998	10.0416	19.7464	10.4936	12.9712	2.24379	1.32168	0.927026	0.953168	1.49717	0.966503
CSS0040359.1	HD-ZIP	HD-ZIP-36	1.8548	2.12685	2.3315	2.20582	3.91855	2.25847	4.07792	3.50303	0.230993	0.344859	0.397085	0.302671	0.086281	0.890903
CSS0005016.1	HD-ZIP	HD-ZIP-37	1.00963	0.675498	0.844981	0.943019	3.0138	1.87623	1.01922	0.721674	0.0107263	0.0392833	4.64918	0.447963	0.00701	1.20568
CSS0049693.1	HD-ZIP	HD-ZIP-38	0.627959	14.4866	0.501946	8.44735	0.425436	3.70228	0.836458	1.3123	3.92532	57.728	0.361349	20.9692	1.16807	11.9484
CSS0000333.1	HD-ZIP	HD-ZIP-39	2.11471	1.01126	1.81401	1.18198	4.15139	1.00884	0.911141	0.548971	0.353412	0.227488	4.78435	1.15953	0.178529	4.02784
CSS0014547.1	HD-ZIP	HD-ZIP-4	9.67637	5.77036	10.1415	8.63852	6.63521	12.0303	4.4535	4.83501	6.52765	9.47275	60.3435	10.987	9.30318	38.9024
CSS0038937.1	HD-ZIP	HD-ZIP-5	201.578	248.662	254.135	225.812	149.446	154.212	203.817	234.161	37.845	44.1981	25.1831	40.9834	20.7032	29.2952
CSS0016694.1	HD-ZIP	HD-ZIP-6	72.7452	71.2143	73.1037	73.084	99.196	91.4629	79.4521	70.7282	24.9518	25.902	29.6603	29.4953	23.4711	26.9946
CSS0009114.1	HD-ZIP	HD-ZIP-7	60.9307	50.2299	67.7672	63.7331	63.1596	76.6682	44.0494	46.7786	16.8384	23.5705	34.7618	13.6431	10.3108	18.6435
CSS0041258.1	HD-ZIP	HD-ZIP-8	77.8322	87.2316	89.5591	84.0334	57.5825	61.6449	80.2222	84.6459	34.8835	62.2258	58.7345	75.7759	53.6699	54.9961
CSS0028575.1	HD-ZIP	HD-ZIP-9	0.443218	1.60602	1.18002	1.30826	1.88918	3.20157	0.839531	1.0749	1.95907	1.22307	17.8259	3.47321	4.20879	7.91216
CSS0050052.1	HRT-like	HRT-like-1	27.3617	22.6607	47.643	35.7344	57.2588	69.782	26.5568	30.2469	12.3442	4.78931	15.2731	4.76403	6.77761	13.5721
CSS0023607.1	HRT-like	HRT-like-2	13.2431	16.773	15.9219	14.6069	15.6389	20.4849	10.5459	10.9494	9.44408	9.6271	7.34234	7.81563	4.13283	6.28028
CSS0020980.1	HSF	HSF-1	15.4117	26.8592	17.7935	23.7669	30.8257	39.926	7.7873	9.7047	68.1984	94.6153	22.3585	45.5015	42.8365	42.4531
CSS0048291.1	HSF	HSF-10	12.9229	14.1361	12.8765	12.6434	10.9089	11.7847	11.2545	9.5489	8.59738	6.16228	4.63215	5.14221	3.88624	3.98024
CSS0043310.1	HSF	HSF-11	11.9555	11.3894	14.0666	13.1929	12.6086	12.153	10.4217	10.2525	7.89424	9.36885	5.98132	5.9225	5.69396	5.64354
CSS0040228.1	HSF	HSF-12	6.09645	7.25856	9.75031	8.83303	10.0102	9.9718	7.61447	6.65693	8.78283	6.29148	3.42135	4.06463	5.98281	2.94108
CSS0042244.1	HSF	HSF-14	0.0808913	0.0571437	0.104763	0.10918	0.0974652	0.08943	0.0742845	0.0629926	3.28633	4.08134	3.08911	4.19401	2.84181	3.00604
CSS0030426.1	HSF	HSF-15	0.070191	0.0681584	0.123796	0.102427	0.0527591	0.107504	0.048568	0.0446113	2.68286	3.20507	2.68639	3.06811	2.14149	2.6256
CSS0014079.1	HSF	HSF-16	44.1983	15.3461	25.142	15.6326	1.79874	2.61818	47.4382	17.8968	69.5391	13.7715	3.20771	5.524	7.94198	4.39051
CSS0012317.1	HSF	HSF-17	7.05032	7.63094	10.8179	7.26968	1.18751	1.17164	1.38	1.8943	22.0816	10.3588	2.94514	4.0665	2.0495	1.56857
CSS0022518.1	HSF	HSF-18	0.310383	0.405438	1.9957	1.77296	0.676387	0.538841	0.124394	0.156875	12.6156	5.94086	2.29089	0.669293	2.00704	0.631883
CSS0028881.1	HSF	HSF-19	6.86501	5.35376	11.9034	8.40952	0.791223	0.581925	3.9874	2.89465	22.4179	16.8126	1.71763	2.58674	2.92999	1.6265
CSS0006648.1	HSF	HSF-2	38.4747	72.6201	37.3013	55.1974	39.5104	50.8351	70.794	67.6996	9.16277	10.0664	12.2992	20.061	25.3832	27.845
CSS0026199.1	HSF	HSF-21	0.155814	1.01821	0.818732	0.614601	0.191337	2.05824	0.504063	0.509465	0.438369	5.53522	0.21469	5.82427	1.11881	4.83639
CSS0030667.1	HSF	HSF-23	1.61297	1.17591	4.7736	3.99378	1.1674	1.71602	0.358214	0.303765	1.91762	0.748397	0.114553	0.0385473	0.170098	0.107235
CSS0047215.1	HSF	HSF-3	18.7081	20.3686	16.6798	18.1552	24.1743	27.5123	19.128	18.7671	11.782	10.9782	12.31	14.5165	11.9217	12.1742
CSS0044329.1	HSF	HSF-4	14.9012	13.6389	31.6695	21.3077	7.13879	7.87032	68.0311	51.8629	7.41873	3.32994	20.3537	17.6547	47.024	20.6874
CSS0013166.1	HSF	HSF-5	2.35241	3.23551	3.37969	2.66355	1.7905	2.95314	1.73174	1.57867	12.9843	10.4581	2.9184	4.2267	3.31289	2.66247
CSS0037241.1	HSF	HSF-6	0.321411	1.17221	1.12002	1.21794	0.355214	0.51356	0.70193	0.890802	11.3694	8.63394	6.30688	16.0231	11.6225	13.7928
CSS0048855.1	HSF	HSF-7	3.05365	3.45484	3.76671	2.8121	1.57189	2.00284	1.10586	1.337	10.9264	8.53576	2.23373	3.45296	2.48528	2.26787
CSS0026973.1	HSF	HSF-8	1.40969	2.53451	1.96094	2.05422	0.988939	1.84774	2.12593	1.71043	8.74888	8.48343	5.43318	13.6102	10.5214	11.1607
CSS0020842.1	LBD	LBD-1	0.882575	1.5899	0.467119	1.02096	0.504561	0.845509	0.864371	1.03829	34.0447	42.0953	23.7822	40.7866	36.9382	44.9382
CSS0000623.1	LBD	LBD-10	0.404898	3.38606	4.08962	4.81172	1.49552	15.4522	1.39154	2.16174	0.03917	0.685779	1.84371	0.172012	0.0755197	1.42452
CSS0013653.1	LBD	LBD-11	0.94874	1.06563	1.68469	1.68316	2.5101	2.59143	0.991595	1.01865	0.0251103	0.142804	4.40404	0.485414	0.0252643	1.53656
CSS0047396.1	LBD	LBD-14	1.72935	1.40978	1.32778	0.779157	1.18989	1.53919	1.9608	1.53744	0.213101	0.395715	0.337316	0.617456	0.649155	0.418116
CSS0003586.1	LBD	LBD-17	1.06826	1.2717	0.870427	1.64819	1.4666	1.50194	0.963345	1.41959	0.530062	3.15828	0.465519	3.89933	0.530204	3.46311
CSS0000738.1	LBD	LBD-2	133.752	118.904	183.906	178.112	98.203	101.586	85.2982	86.0745	116.321	45.2811	45.3019	30.0035	21.1942	26.9044
CSS0006814.1	LBD	LBD-3	10.1546	30.4954	9.51514	15.7876	11.8902	18.9448	9.85449	11.8178	16.9329	12.7153	10.6363	31.259	25.8321	33.2548
CSS0043967.1	LBD	LBD-32	1.96909	6.11649	1.94931	4.34784	3.3756	3.81884	1.94668	2.56876	1.30978	16.0708	0.108215	11.116	0.774088	5.93143
CSS0039639.1	LBD	LBD-4	0.439331	1.24298	0.466892	0.629924	0.67199	1.28654	1.37192	1.15485	18.0848	21.7024	10.2228	20.6231	17.4816	21.8134
CSS0041893.1	LBD	LBD-5	8.92853	8.02023	9.7091	6.38692	3.80963	14.6611	11.139	16.8103	5.38647	10.8121	2.35395	4.90136	1.41027	5.57065
CSS0015221.1	LBD	LBD-6	1.92203	3.4999	6.60149	5.98217	10.3494	25.2233	4.75526	5.02424	0.725672	1.59193	1.00729	1.10454	0.0873263	2.00625
CSS0024718.1	LBD	LBD-7	7.40235	10.352	6.84747	5.1311	2.93927	20.4734	4.53413	9.62972	10.0901	1.01284	1.83872	1.386	1.64799	2.02407
CSS0011121.1	LBD	LBD-8	8.29409	6.63747	5.28028	6.66127	10.4483	11.5603	16.6349	12.4477	1.33381	6.19176	2.23843	10.6359	0.50039	7.02294
CSS0010889.1	LBD	LBD-9	3.84427	2.78328	1.02393	1.88567	1.74583	2.66024	1.21566	2.17815	0.856479	6.59854	0.537167	18.868	1.74188	20.3116
CSS0019935.1	LSD	LSD-1	45.9668	46.1105	67.5085	60.1184	47.7624	43.274	29.3177	27.8082	57.1157	15.4799	29.5708	20.6349	11.0257	17.5067
CSS0019083.1	LSD	LSD-2	70.388	81.2414	81.485	86.4529	74.5951	86.5577	65.137	71.7255	45.0607	44.0723	33.202	36.4748	40.0399	36.5199
CSS0040858.1	LSD	LSD-4	3.97159	3.19953	4.7073	5.05719	6.95163	4.11427	5.59093	3.59792	5.77435	4.60613	15.6883	14.7593	6.79518	12.4539
CSS0034367.1	MIKC_MADS	MIKC_MADS-1	5.09177	6.33935	3.82483	3.93937	7.11139	6.61897	7.80851	5.90414	0.986129	0.283668	0.837286	1.09281	0.171525	1.01881
CSS0043547.1	MIKC_MADS	MIKC_MADS-10	8.76759	11.9964	22.6739	15.6475	16.653	16.4209	11.3263	10.5671	12.008	11.9451	14.8484	12.8247	13.5336	12.496
CSS0036789.1	MIKC_MADS	MIKC_MADS-11	9.12552	5.47941	7.01506	9.21503	9.463	14.01	5.59832	7.63315	1.59323	1.9024	7.56992	7.36493	1.49589	7.94475
CSS0004072.1	MIKC_MADS	MIKC_MADS-12	2.17956	4.2198	2.7193	3.78173	4.94473	3.72965	4.73083	3.84176	19.7154	19.8603	28.3362	27.8501	20.7013	27.322
CSS0000974.1	MIKC_MADS	MIKC_MADS-14	0.137893	0.270339	0.0747392	0.105933	0.136228	0.174035	0.189987	0.171257	16.5097	19.9687	19.697	22.3883	19.654	20.9986
CSS0023085.1	MIKC_MADS	MIKC_MADS-17	51.4781	55.3194	38.8846	42.6193	55.203	64.0507	63.3647	60.2338	1.00654	0.883561	0.825759	1.0639	0.575159	0.733619
CSS0010938.1	MIKC_MADS	MIKC_MADS-2	0.0744472	0.162907	0.213127	0.0674618	0.177636	0.0772994	0.104066	0.213355	36.0276	49.7365	42.9437	46.6548	38.5872	39.8981
CSS0048771.1	MIKC_MADS	MIKC_MADS-22	1.50034	1.59094	2.36941	2.46346	2.48472	3.36781	2.31044	2.64064	0.839641	0.661454	0.342562	0.271478	0.818417	0.26982
CSS0008173.1	MIKC_MADS	MIKC_MADS-3	48.142	39.6434	50.8567	46.8695	43.5462	60.0839	46.1037	38.9843	23.5762	33.6729	23.8719	34.215	30.0718	31.444
CSS0016295.1	MIKC_MADS	MIKC_MADS-4	14.8633	19.0806	17.224	16.7045	24.7575	21.539	17.9573	18.4829	9.54735	15.098	10.0013	13.0382	9.63162	10.7856
CSS0003691.1	MIKC_MADS	MIKC_MADS-5	56.7615	78.0323	81.9678	87.0825	99.4448	91.358	83.1257	84.004	20.4833	18.2232	19.0915	17.896	22.5202	18.2203
CSS0049884.1	MIKC_MADS	MIKC_MADS-6	1.88913	2.57387	2.85824	3.08887	3.15349	2.67273	2.04601	1.62377	24.4843	20.1524	25.7071	24.5025	21.3856	19.0755
CSS0028905.1	MIKC_MADS	MIKC_MADS-7	11.5451	18.0483	18.8112	18.8688	17.6377	16.2675	20.0094	14.7675	26.2564	24.9073	35.3521	25.2333	21.1075	25.7289
CSS0037110.1	MIKC_MADS	MIKC_MADS-8	22.3669	21.8314	18.0175	17.7597	23.5372	26.3725	21.0737	20.4247	1.54493	3.94855	12.6995	4.21143	2.00588	8.30054
CSS0025728.1	MIKC_MADS	MIKC_MADS-9	8.11453	6.06171	4.50653	4.09817	4.18935	7.39266	7.57935	8.89242	0.325953	0.468666	6.34189	2.10418	0.243133	2.30459
CSS0045395.1	M-type_MADS	M-type_MADS-1	81.0715	77.4044	112.779	103.166	131.772	108.087	92.6735	80.0961	143.576	94.7803	135.228	116.714	127.228	111.717
CSS0000825.1	M-type_MADS	M-type_MADS-10	31.5614	25.8621	21.1365	23.1259	19.0972	16.6705	34.3609	28.095	6.30419	8.21097	5.20102	6.14101	3.76292	5.20688
CSS0024405.1	M-type_MADS	M-type_MADS-11	18.4342	21.2155	13.604	19.3615	13.7892	12.6417	18.936	20.2659	1.75572	2.65107	1.55165	2.20596	0.383811	1.44352
CSS0019303.1	M-type_MADS	M-type_MADS-14	1.22994	1.33019	1.39209	1.58193	2.03666	3.51417	0.767755	1.00634	1.62949	1.39824	1.06223	1.18813	0.709083	1.01326
CSS0045077.1	M-type_MADS	M-type_MADS-18	0.6206	0.741776	1.65256	1.39998	0.844763	1.46488	0.560927	0.825572	3.16925	3.66518	1.66363	2.71369	2.53968	2.0318
CSS0026210.1	M-type_MADS	M-type_MADS-2	3.24162	3.68628	4.67	4.32102	3.17317	2.77955	3.30114	2.70017	282.084	79.3515	54.2626	54.3187	80.1287	59.4587
CSS0007618.1	M-type_MADS	M-type_MADS-20	0.813924	1.68711	1.78886	1.26561	1.19876	0.816859	1.55811	1.32277	0.950609	1.05004	1.51227	1.24177	1.24031	1.28614
CSS0014520.1	M-type_MADS	M-type_MADS-22	2.8368	3.56689	2.54613	3.22454	2.44395	2.75755	2.83785	2.75953	2.4015	2.13737	2.27499	1.83051	1.86475	1.69795
CSS0013128.1	M-type_MADS	M-type_MADS-3	45.583	65.0997	53.5693	54.8159	32.2498	37.3186	21.2827	28.4582	39.3801	40.0595	16.3003	20.9119	12.2183	20.0959
CSS0000924.1	M-type_MADS	M-type_MADS-36	13.166	15.7805	14.4039	15.5598	20.3595	18.0147	12.2344	12.4396	15.09	19.4871	16.0341	16.0193	11.4657	13.4481
CSS0049268.1	M-type_MADS	M-type_MADS-4	15.7288	11.7537	9.58968	11.2628	10.023	13.714	16.664	14.885	6.44431	6.22579	12.429	8.71355	9.07951	10.8172
CSS0031416.1	M-type_MADS	M-type_MADS-5	15.4779	26.3935	27.8112	24.6115	34.0371	24.4108	29.6337	21.9972	5.61121	7.17141	12.2217	14.3366	9.81039	10.8213
CSS0013985.1	M-type_MADS	M-type_MADS-6	0.949947	1.02433	1.43092	1.26976	0.873774	0.770372	0.510624	0.726682	21.7351	20.6731	11.9518	13.1982	9.47859	12.2404
CSS0028822.1	M-type_MADS	M-type_MADS-7	4.58081	5.25935	4.7957	5.24272	3.2675	3.75497	2.92365	3.16894	15.8177	15.5937	8.9851	10.7946	7.84902	11.2329
CSS0024802.1	M-type_MADS	M-type_MADS-8	13.4591	10.1425	12.3631	12.0608	9.12703	11.536	11.051	9.62759	5.36499	6.04048	4.44978	2.51412	5.10071	4.04854
CSS0046922.1	M-type_MADS	M-type_MADS-9	7.561	7.50956	12.2923	10.7295	12.9735	14.3752	9.58761	9.1324	8.45452	7.5116	6.78022	5.75274	6.59202	5.95834
CSS0039199.1	MYB_related	MYB_related-1	72.4976	59.4883	2.37939	2.45292	2.91794	3.44868	620.484	554.649	7.19478	3.67961	445.822	344.929	641.927	341.694
CSS0012202.1	MYB_related	MYB_related-10	35.5882	54.2859	17.4645	28.3639	6.3555	11.5971	15.2378	15.5802	13.3965	19.7168	4.69515	11.2727	6.1744	6.34173
CSS0038123.1	MYB_related	MYB_related-11	24.5379	23.5154	26.9831	26.7408	34.0317	33.1855	24.5525	23.4165	10.7621	11.7766	14.7391	12.6753	11.6769	11.2065
CSS0038461.1	MYB_related	MYB_related-12	16.035	11.3521	13.9014	14.1943	14.4044	14.0414	12.021	10.8421	12.8356	11.8412	7.93436	9.86835	8.03863	7.69663
CSS0046011.1	MYB_related	MYB_related-13	4.04216	3.73457	2.95681	3.39043	62.9546	58.7465	30.9702	28.0516	1.3908	0.590474	20.4122	20.1126	38.8563	22.0102
CSS0030254.1	MYB_related	MYB_related-14	22.242	24.7411	30.0819	31.2122	26.6846	29.5356	15.1125	16.8698	15.7637	16.8972	17.0843	13.888	12.6969	16.7009
CSS0007000.1	MYB_related	MYB_related-15	31.0381	34.8516	34.1392	36.7063	31.0332	36.8393	30.8838	27.9592	11.273	13.6666	10.595	12.6458	11.2454	12.499
CSS0004700.1	MYB_related	MYB_related-16	27.0526	22.6627	30.0272	29.2196	33.9061	33.4365	24.0453	24.6631	9.71361	8.23329	9.35346	8.32705	5.19077	8.1565
CSS0012155.1	MYB_related	MYB_related-17	25.429	30.9593	29.2718	33.6296	32.082	34.8216	25.0881	26.2639	20.8002	20.877	15.8446	16.1296	17.2983	15.6675
CSS0028896.1	MYB_related	MYB_related-18	18.8885	23.4669	17.9456	20.2562	21.3074	24.114	16.0796	15.7221	14.8488	15.553	13.4382	19.877	11.3146	14.0419
CSS0042705.1	MYB_related	MYB_related-19	42.3126	44.6105	39.3764	42.1697	44.3528	45.2903	37.8421	38.0311	10.8222	14.4467	14.6563	16.9887	9.21308	14.838
CSS0035656.1	MYB_related	MYB_related-2	564.659	628.259	293.17	303.37	251.002	158.874	680.875	550.8	119.433	43.0181	266.519	349.962	85.7113	43.6491
CSS0037280.1	MYB_related	MYB_related-20	18.5168	18.8103	15.9306	17.704	21.8308	24.201	17.6074	17.1175	11.0866	10.2931	12.5478	9.84251	10.1216	9.04639
CSS0012537.1	MYB_related	MYB_related-21	52.1245	54.7367	47.0762	60.0074	34.7925	31.7563	27.4939	32.3522	28.8934	20.3335	23.7301	18.2647	15.3251	14.3838
CSS0029138.1	MYB_related	MYB_related-22	16.2588	16.7855	17.8962	17.3446	19.9879	20.259	14.3871	14.4709	7.45492	9.30489	10.8138	8.77027	7.99715	9.96821
CSS0012903.1	MYB_related	MYB_related-23	28.3647	27.3982	29.0829	28.003	23.7322	22.0261	23.0888	24.4066	12.1725	11.9285	11.0954	10.9407	9.07862	10.1966
CSS0018207.1	MYB_related	MYB_related-24	10.7514	10.2898	13.5029	12.9222	13.9492	15.7293	9.01622	11.1997	7.41403	7.00515	8.82285	5.757	6.59177	5.34432
CSS0029061.1	MYB_related	MYB_related-25	18.7754	20.5207	21.1445	20.2882	19	19.9348	13.8852	13.9696	8.83974	10.6877	8.19671	8.81482	5.45103	8.19585
CSS0025294.1	MYB_related	MYB_related-26	14.3389	15.564	19.2306	17.3353	23.2864	20.7063	17.1505	13.8585	11.2088	10.5883	11.1326	12.6198	11.9899	10.7393
CSS0021664.1	MYB_related	MYB_related-27	0.964575	0.85124	1.42767	1.25005	1.41773	0.928701	0.770452	0.882502	4.48705	4.87917	5.0135	4.21942	4.48329	4.27436
CSS0029508.1	MYB_related	MYB_related-28	16.3405	19.5822	18.4011	19.1446	19.7084	20.3067	18.4199	17.5226	8.37919	9.04431	7.65056	7.63228	7.53108	7.74824
CSS0027716.1	MYB_related	MYB_related-29	6.7542	8.57737	5.55335	6.53898	6.67016	5.75515	6.35633	6.66116	8.70402	8.29225	3.47985	4.63444	12.5331	5.29511
CSS0039428.1	MYB_related	MYB_related-3	68.2752	70.6192	62.5752	74.9023	70.9959	77.5722	110.318	99.5925	33.7135	20.2658	108.991	42.8597	20.5069	69.9153
CSS0007405.1	MYB_related	MYB_related-30	4.07986	3.52098	3.50839	3.33966	4.46783	3.9123	3.08298	2.79278	6.30026	7.04688	5.83095	6.31978	5.40552	5.04723
CSS0033924.1	MYB_related	MYB_related-31	71.54	51.6583	37.3599	29.438	16.1089	16.6112	72.7267	66.3723	17.3134	15.4571	13.2718	29.5358	22.7242	22.2607
CSS0047622.1	MYB_related	MYB_related-32	13.9028	17.0278	12.9869	15.1876	20.5177	21.4417	12.6675	11.6577	10.2908	15.6533	8.80246	13.0683	8.47094	12.6318
CSS0028910.1	MYB_related	MYB_related-33	5.51861	5.37896	5.57435	5.29306	5.73333	6.15604	4.93546	5.27076	8.06188	8.19627	8.44371	8.43054	7.84761	7.77632
CSS0005261.1	MYB_related	MYB_related-34	9.26614	9.2707	10.7305	10.3191	19.5829	15.6199	9.02227	8.87288	1.22254	2.53986	3.25659	5.03522	1.17285	3.22929
CSS0033018.1	MYB_related	MYB_related-38	2.32822	5.51848	5.56315	6.53249	1.96067	5.13059	1.64599	2.9014	11.4386	38.0766	6.62951	13.5267	8.04218	10.7139
CSS0043992.1	MYB_related	MYB_related-39	6.39856	5.61104	3.61754	5.12522	5.32406	13.3348	6.06639	7.34631	0.517375	1.28353	3.6005	2.67981	5.35099	3.05877
CSS0037897.1	MYB_related	MYB_related-4	100.808	114.206	56.1555	44.6749	33.6526	36.0307	210.103	161.084	37.9743	9.87173	55.705	27.8998	63.7313	28.4011
CSS0047407.1	MYB_related	MYB_related-40	4.60551	3.00802	3.75435	3.14677	5.75886	5.58466	3.28895	3.27847	5.10986	6.92366	9.20411	7.49834	7.59062	7.0914
CSS0013039.1	MYB_related	MYB_related-41	2.02149	3.75107	4.75031	4.0931	4.52071	2.69039	6.47426	5.21634	6.80267	10.389	5.0509	5.08695	7.2013	5.08562
CSS0017773.1	MYB_related	MYB_related-42	5.68768	6.83465	9.74145	5.88471	5.17038	8.98354	5.39313	5.20145	1.04323	2.48174	8.02895	3.34321	0.831929	5.00952
CSS0023980.1	MYB_related	MYB_related-43	1.80917	3.4901	3.57608	3.75178	4.17531	3.58481	3.61981	3.20937	12.0581	11.4068	9.53733	10.0372	8.53264	8.07747
CSS0011082.1	MYB_related	MYB_related-45	5.01196	3.34505	4.577	4.1161	6.86902	6.42865	6.19294	4.46109	0.648552	2.07797	2.66735	3.62013	1.08296	3.02035
CSS0013812.1	MYB_related	MYB_related-46	5.71542	5.27489	4.97931	5.02837	3.7764	3.85609	2.61177	2.40028	2.19022	2.74656	4.43282	2.95697	2.10446	2.89534
CSS0002418.1	MYB_related	MYB_related-48	0.483844	0.247752	0.447049	0.29786	0.29707	0.352636	0.267064	0.306327	11.6991	11.8819	5.69021	5.6909	5.51622	5.84098
CSS0012061.1	MYB_related	MYB_related-49	21.3694	24.7053	28.8873	27.1189	19.6047	21.4584	19.2488	19.0483	6.79931	5.88037	3.94091	4.36833	4.02891	3.98664
CSS0008558.2	MYB_related	MYB_related-5	75.7854	65.1518	29.6266	24.4262	38.8579	37.1328	149.293	149.608	5.64235	8.80212	77.424	79.318	128.595	73.8109
CSS0006269.1	MYB_related	MYB_related-52	2.95432	1.42827	2.49929	0.901554	7.85887	8.23718	2.95263	2.64363	4.70082	4.73648	7.04621	3.26414	19.2337	6.52868
CSS0049780.1	MYB_related	MYB_related-53	2.16816	2.75182	3.5762	3.51649	2.76412	2.48985	2.05925	2.38028	2.19311	1.81908	1.28042	1.42208	2.06311	1.36996
CSS0010727.1	MYB_related	MYB_related-54	2.92861	3.09589	2.96687	3.62043	2.74097	2.24281	2.94412	2.72211	2.27231	4.71596	5.76184	1.67167	2.66142	4.09333
CSS0031220.1	MYB_related	MYB_related-55	1.32105	2.10758	1.80519	1.35684	2.47309	1.34575	1.89217	1.85848	0.747438	1.11258	2.16275	1.98134	1.38649	1.61145
CSS0046947.1	MYB_related	MYB_related-57	0.429811	0.415426	0.449486	0.372622	0.442518	0.386258	0.387258	0.376986	9.2675	7.69518	4.09317	4.28128	4.29188	3.95625
CSS0001631.1	MYB_related	MYB_related-6	94.1391	94.392	75.0925	74.8391	83.2434	78.5048	114.05	113.016	26.5752	26.475	43.5935	47.1948	59.8845	37.5416
CSS0031180.1	MYB_related	MYB_related-62	1.55161	0.658261	0.767863	1.57628	1.05798	0.967337	1.14238	0.942634	21.2277	4.78302	14.6002	3.99865	9.21925	1.68847
CSS0038119.1	MYB_related	MYB_related-64	0.426597	0.264291	0.169215	0.254341	0.801115	0.418648	0.300563	0.476447	2.44934	2.7005	2.12875	1.67691	2.30526	1.7994
CSS0005971.1	MYB_related	MYB_related-65	1.28198	1.76074	2.3789	1.80849	1.85298	1.19447	1.36721	1.69876	0.346885	0.374524	0.234711	0.268091	0.309729	0.209305
CSS0034208.1	MYB_related	MYB_related-66	2.96603	1.17443	2.44749	1.58828	3.0397	2.38149	1.12994	2.69339	41.8061	9.24935	3.2024	4.74117	16.8732	10.7596
CSS0048719.1	MYB_related	MYB_related-67	0.503658	0.325593	0.431081	0.375182	1.52863	0.25752	0.396141	0.572161	6.30196	1.48457	6.19621	5.14337	36.9919	17.9623
CSS0004039.3	MYB_related	MYB_related-7	21.3967	18.1975	34.1016	36.6961	66.8023	66.0273	17.8427	17.4453	14.4194	13.1505	12.1555	9.8899	11.4798	10.2553
CSS0042242.1	MYB_related	MYB_related-8	107.091	115.746	77.4399	94.7188	83.4353	91.4633	135.392	137.396	23.9053	39.2762	46.6304	62.5334	64.8158	85.9647
CSS0026328.1	MYB_related	MYB_related-9	66.0747	67.7993	68.1022	101.91	78.2986	81.371	66.3124	83.7713	3.25379	21.5677	41.4648	28.6778	3.49968	31.8448
CSS0014476.1	MYB	MYB-1	28.0025	82.9087	12.5899	47.4735	8.04943	33.4035	18.8028	31.9591	1.50476	48.5124	1.1984	14.9865	0.388974	12.534
CSS0037810.1	MYB	MYB-10	2.76852	3.63049	2.60599	3.24145	2.65548	2.67801	3.157	3.03933	7.47462	3.85874	18.5284	14.2633	2.2372	11.6656
CSS0003835.1	MYB	MYB-105	2.82268	3.39441	3.63256	2.21822	2.53772	2.25761	1.74142	1.86614	1.61387	11.3622	1.37341	8.6651	15.416	8.01107
CSS0000442.1	MYB	MYB-108	6.64123	8.62733	10.0672	9.44728	10.7392	7.61088	9.10111	7.5607	2.80018	1.85887	0.52008	1.93494	0.561316	1.85256
CSS0036919.1	MYB	MYB-11	23.3391	27.2355	24.5075	31.1843	29.3273	31.1761	24.1396	25.4529	8.17921	26.6926	27.0848	34.2815	14.4265	40.2655
CSS0038164.1	MYB	MYB-118	18.2525	19.0186	16.2792	17.4796	14.7536	13.6495	22.7397	19.2293	1.05943	1.08794	0.491807	1.68315	1.11567	1.18433
CSS0022757.1	MYB	MYB-12	69.6979	79.2332	78.9265	99.8296	82.0037	96.1736	60.9108	61.3581	12.3967	18.3514	23.3558	28.7058	11.3251	25.1256
CSS0033978.1	MYB	MYB-124	0.182592	0.510118	0.180981	0.861433	0.164526	0.541153	0.157677	1.38635	0.0819123	6.0532	0.292997	11.8488	0.633726	11.5184
CSS0043786.1	MYB	MYB-126	0.63375	1.9227	0.418709	2.02476	1.45045	2.53958	0.4305	1.04525	0.412074	5.56975	0.790023	4.68205	0.707085	4.88905
CSS0043459.1	MYB	MYB-13	136.802	129.674	117.42	100.052	66.2666	62.161	126.374	141.776	44.1527	36.7241	40.8644	54.1245	63.1829	47.1123
CSS0000465.1	MYB	MYB-14	33.5389	36.3607	37.6453	40.4545	46.1651	47.2733	33.2672	30.9671	20.8824	20.21	22.8308	20.0203	16.9485	18.9677
CSS0041456.1	MYB	MYB-15	1.20134	13.3301	5.69293	12.2968	2.97123	16.4795	7.94669	4.18202	0.240141	6.9195	0.779658	2.22481	0.074265	1.83598
CSS0032040.1	MYB	MYB-16	5.69708	10.0556	5.5859	8.44247	8.95293	22.1596	4.03556	4.55575	2.05347	2.77276	5.99951	6.60266	0.896583	4.77755
CSS0032956.2	MYB	MYB-17	4.57007	5.84247	2.81275	6.43853	7.36402	8.90454	4.77772	5.29028	1.32536	42.7263	18.8792	29.0734	0.931769	35.8029
CSS0023103.1	MYB	MYB-18	0.563272	0.56957	0.607991	0.483854	0.485377	0.386135	0.698626	0.619451	16.5943	33.0613	26.0281	32.6517	6.32111	25.7893
CSS0025215.1	MYB	MYB-19	54.7335	63.8102	63.1366	70.1518	61.3397	65.4094	80.6337	91.7285	21.5739	18.4952	35.8884	33.5404	47.4463	33.5089
CSS0005646.1	MYB	MYB-2	23.6709	64.8055	32.4312	58.2313	33.7629	120.115	42.2307	29.5317	3.30914	28.0067	10.0436	30.7735	1.86726	25.7341
CSS0007879.1	MYB	MYB-20	28.9293	39.803	46.2995	33.4308	28.9036	35.3488	45.5755	54.6582	17.6851	12.8044	17.6493	17.6483	15.2004	17.4805
CSS0018453.1	MYB	MYB-21	15.7266	21.7077	10.6063	30.7283	28.0489	36.3199	14.1046	19.0209	0.825507	33.3205	14.7348	20.3271	0.492651	28.878
CSS0011301.2	MYB	MYB-22	18.6989	19.9472	17.7148	16.2175	15.9343	16.5552	13.9335	15.3381	18.5088	19.7175	14.4388	21.5573	12.1691	17.8384
CSS0028845.1	MYB	MYB-23	47.3298	46.7203	50.7505	63.8504	99.5065	65.2591	59.4189	62.7846	3.65584	13.6912	26.4123	28.1408	7.72311	22.469
CSS0034420.1	MYB	MYB-24	25.023	28.1384	30.4014	31.6192	16.1736	18.9923	24.8594	29.5306	25.0602	27.3534	23.9812	21.3814	29.5954	24.597
CSS0047549.1	MYB	MYB-25	21.5216	20.3065	27.2475	23.0909	32.3428	34.6485	22.5549	20.821	11.8719	14.2067	13.5281	14.5338	17.4024	13.6721
CSS0022533.1	MYB	MYB-26	5.93096	6.96738	6.39177	6.71492	7.77233	6.19353	6.55783	5.87206	9.29365	9.09066	9.7691	9.43512	9.10287	8.69149
CSS0032683.1	MYB	MYB-27	5.61238	4.15153	3.85872	3.69051	6.0243	5.82451	6.65714	5.54323	0.207772	0.495391	13.6551	1.64676	0.399611	3.52313
CSS0014730.1	MYB	MYB-28	6.0501	9.48629	6.18109	9.90653	16.569	17.3506	5.85363	5.19656	0.479643	3.71555	4.2076	4.90174	0.116556	3.1863
CSS0036872.1	MYB	MYB-29	0.406142	0.902359	0.591707	0.902409	0.580533	0.480213	0.960026	0.733311	13.4657	26.9265	9.75536	26.386	5.21855	20.322
CSS0005060.1	MYB	MYB-3	16.358	23.426	12.9562	26.153	38.6767	42.3804	20.2249	22.1028	2.41696	48.5971	33.5668	49.6094	1.13357	67.1589
CSS0027686.1	MYB	MYB-31	20.9318	22.5041	13.1589	14.0648	17.6763	15.0984	25.1831	28.4386	4.71463	10.043	11.1942	12.2254	10.3463	12.7625
CSS0014780.1	MYB	MYB-32	11.2468	16.856	25.6188	31.4677	37.5154	55.6826	24.3498	20.1652	10.2124	9.83198	7.32796	10.7061	5.62935	8.69979
CSS0032163.1	MYB	MYB-33	35.9316	35.3019	32.7958	35.3641	23.8807	23.4875	23.6967	26.0329	13.3493	13.2734	14.6729	12.8934	9.95149	11.9622
CSS0040328.1	MYB	MYB-34	27.2535	35.4949	36.9892	32.0945	26.4868	27.4338	41.6023	47.8987	4.58046	11.8798	17.3632	27.6426	9.1139	22.7591
CSS0013792.1	MYB	MYB-35	2.2466	1.46973	1.98005	2.1026	1.52436	1.92476	1.0463	1.0513	1.48597	1.67012	4.67931	3.555	0.815979	2.22554
CSS0045979.1	MYB	MYB-36	15.8366	22.8184	27.0268	20.6834	29.3687	40.6807	17.5764	23.5339	5.30117	5.91369	6.64615	7.34644	1.20495	6.73236
CSS0015300.2	MYB	MYB-38	13.3336	9.33962	16.9506	16.5634	31.1839	28.1142	14.3988	13.2223	0.768673	1.328	12.1342	2.62317	2.60591	7.93295
CSS0021675.1	MYB	MYB-39	31.4583	23.5393	15.7958	20.8468	19.4906	19.1515	22.5409	23.3977	2.32371	4.71578	14.6336	14.2456	3.24373	10.876
CSS0014555.1	MYB	MYB-4	73.9945	43.9073	115.489	96.1021	97.5679	106.569	47.8312	42.4638	7.87703	8.50387	60.4653	15.3773	1.42551	19.5301
CSS0044349.1	MYB	MYB-40	8.84135	9.044	9.32942	8.26386	11.0806	10.0659	7.88926	7.27547	9.88354	9.78517	10.4617	10.2889	7.53959	9.46947
CSS0005114.1	MYB	MYB-41	9.90547	8.02238	14.029	12.4247	14.6168	16.2083	8.58394	8.74842	4.79682	5.81625	8.01491	3.41598	3.55478	5.40692
CSS0043281.2	MYB	MYB-42	4.62117	3.89451	3.66459	3.10501	4.45525	4.09762	5.55532	3.82692	0.0787433	0.377798	11.4916	1.55208	0.264816	2.58354
CSS0005480.1	MYB	MYB-43	2.34554	2.61795	1.59044	2.18471	1.89383	2.27552	2.75088	2.5162	0.549045	0.534855	2.42129	1.42155	0.158771	1.12655
CSS0041768.1	MYB	MYB-45	9.32714	10.3088	10.4094	9.96521	11.4924	11.4981	9.21018	10.0738	4.51912	4.79831	4.28947	4.8692	4.38942	4.27435
CSS0022486.1	MYB	MYB-46	1.47674	1.68289	1.54079	1.51714	1.38301	1.6433	0.828498	1.22077	1.08232	1.76424	3.09585	2.68223	0.408749	1.13299
CSS0028457.1	MYB	MYB-47	6.95816	5.82205	6.22438	6.14867	11.1421	7.72811	10.679	9.97783	0.524613	0.946087	7.0148	3.58273	1.04749	3.88511
CSS0022785.1	MYB	MYB-48	13.4034	11.3271	15.0148	13.8684	14.564	14.7514	10.6715	10.7202	1.09222	0.936183	4.36334	1.28268	1.28155	2.26985
CSS0041231.1	MYB	MYB-49	9.84701	10.6785	11.9582	12.6641	11.8884	12.0894	9.39163	9.35623	10.1404	9.15751	7.00636	6.95389	5.60767	5.37921
CSS0049966.1	MYB	MYB-5	18.0483	11.3479	14.4672	14.6094	23.0476	27.9579	17.6263	9.04788	0.112863	0.25253	7.61149	4.14965	0.00832033	2.04059
CSS0031201.1	MYB	MYB-50	10.497	9.31412	16.797	12.2947	8.65072	15.7998	8.92672	8.48273	0.799928	3.49564	2.48095	2.29368	0.979493	2.57244
CSS0050082.1	MYB	MYB-52	6.73835	8.39823	7.52544	6.97219	5.3302	9.65595	8.81171	8.43817	0.494553	0.951869	3.00768	1.87019	0.278238	2.25483
CSS0014479.1	MYB	MYB-53	0.891861	2.8574	1.63942	2.5852	0.932489	1.99768	0.538124	1.08575	3.16938	4.21978	1.14927	3.56389	1.24293	2.71172
CSS0038354.1	MYB	MYB-54	5.57503	6.50211	10.1752	7.22513	5.90067	11.0545	5.94083	5.48128	0.678438	0.894287	1.66575	1.15098	1.66282	2.08254
CSS0023796.1	MYB	MYB-55	1.1329	0.380672	1.29256	0.637445	2.30417	2.67667	0.350807	0.376557	3.0494	4.82266	2.27912	1.01799	1.60227	1.27638
CSS0009513.1	MYB	MYB-56	15.5361	15.3023	20.9299	16.9953	14.2094	12.8872	14.7486	14.3495	8.42074	10.5221	4.76204	5.08244	2.92079	4.51847
CSS0018690.1	MYB	MYB-57	2.80182	1.412	1.44728	2.8288	2.99197	2.61065	2.47345	1.64785	0.393394	0.665101	7.93104	0.62787	0.262151	3.18608
CSS0021525.1	MYB	MYB-58	0.441697	0.689881	0.971753	0.570427	0.830412	1.07634	0.362318	0.774517	1.36379	2.43544	3.01545	3.67314	0.534258	3.50386
CSS0031776.1	MYB	MYB-59	2.09953	5.83647	5.69434	4.48584	1.98211	8.15443	1.82869	2.7188	0.400796	1.1429	1.25377	0.819343	0.152847	1.00727
CSS0029616.1	MYB	MYB-6	54.9705	87.0305	113.986	97.7071	73.2316	175.876	96.673	57.1555	22.4018	14.553	15.3316	18.7399	12.4658	25.3276
CSS0012508.1	MYB	MYB-60	20.5396	18.629	18.6246	21.2026	20.4617	22.6939	16.4797	18.0242	11.6538	15.8088	11.2166	20.0778	9.92704	22.0901
CSS0036026.1	MYB	MYB-62	7.35498	6.77114	5.59275	5.58519	3.79385	5.52519	5.97013	5.25582	3.37536	3.96318	2.9049	3.64086	1.40878	2.99865
CSS0047577.1	MYB	MYB-63	7.43229	10.6377	9.36785	8.38082	3.8932	3.86853	4.5313	3.52486	9.00698	7.45665	3.5669	3.25108	1.94439	2.48882
CSS0016752.1	MYB	MYB-64	2.25112	3.33937	1.65145	1.86255	2.43372	2.7486	2.49257	2.11087	0.422331	1.32865	1.03422	1.75596	0.305371	3.01861
CSS0048511.1	MYB	MYB-65	3.1717	6.60936	4.39741	4.00817	1.39764	5.62423	3.33056	3.86641	2.08058	8.1016	1.56975	6.5195	2.12572	3.04795
CSS0039604.1	MYB	MYB-66	1.35937	1.14762	0.95313	1.54029	1.43473	1.46713	2.77308	1.94058	0.321201	3.12271	6.73184	5.34674	0.557451	6.1752
CSS0016430.1	MYB	MYB-67	1.94677	1.8054	4.79035	3.34119	3.60495	6.22445	2.84151	1.88725	0.8839	0.278948	1.29348	0.510586	1.37085	1.03727
CSS0029977.1	MYB	MYB-68	2.20349	2.38023	4.33426	3.45771	2.78693	4.39679	2.97223	3.8954	0.40571	0.48833	1.06862	0.930926	0.207698	0.589468
CSS0006188.1	MYB	MYB-69	1.21345	2.06399	0.924581	1.66112	1.37117	2.14299	2.47714	2.34571	0.181307	0.612753	1.4841	1.60981	0.102055	1.4618
CSS0034715.1	MYB	MYB-7	1.10597	6.32358	0.964009	2.30329	0.337843	6.29166	6.624	4.81633	0.561757	7.66193	0.221303	5.08979	1.08512	0.908702
CSS0029877.1	MYB	MYB-70	4.01426	3.85345	4.9483	4.71084	4.50269	3.72354	3.93888	3.93784	2.37621	2.37187	1.95646	1.89613	1.57102	1.77362
CSS0047953.1	MYB	MYB-71	4.07917	2.40846	4.88266	4.92721	6.93481	9.11122	1.59952	2.05992	3.1732	7.09708	1.56226	1.40001	0.341698	1.36714
CSS0004706.1	MYB	MYB-72	7.51626	8.71811	8.00777	8.24146	5.68473	6.41365	6.00478	7.15941	7.11522	6.44441	3.87483	4.89398	4.77678	5.0349
CSS0028032.1	MYB	MYB-73	7.59119	7.56875	6.6607	5.87894	3.97469	4.94003	6.01605	6.56458	3.418	3.67304	2.96903	3.869	2.86955	2.90029
CSS0020922.1	MYB	MYB-74	0.427227	0.363068	0.502392	0.409191	0.419495	0.347601	0.346968	0.302317	7.93658	8.24782	4.38275	4.30515	4.01978	3.94692
CSS0048838.1	MYB	MYB-75	19.0486	19.8206	20.6518	24.0269	27.4514	27.6127	14.627	18.1287	0.556812	1.06575	1.30357	0.586028	0.270023	1.03178
CSS0031950.1	MYB	MYB-76	17.9605	16.4247	12.3894	12.5997	4.72054	4.18164	6.12831	8.86924	1.64533	3.53048	4.94465	4.51166	0.871355	2.79372
CSS0041393.1	MYB	MYB-77	14.5903	14.2804	13.465	22.226	12.7416	11.7767	15.8654	14.6077	4.76254	6.44181	3.80706	5.0769	1.43598	3.08736
CSS0026012.1	MYB	MYB-8	66.4973	67.1054	92.9894	89.2236	51.3659	50.8704	72.198	70.8607	29.1476	37.2587	25.4061	29.9651	18.8062	28.4566
CSS0001327.1	MYB	MYB-82	5.33635	6.23933	5.91249	4.29812	4.44462	5.16451	3.23061	3.72533	2.73833	2.75937	1.5913	1.22863	2.22199	1.55117
CSS0047279.1	MYB	MYB-84	1.65328	4.86494	2.71117	4.84403	4.64114	5.85246	2.44721	3.17438	1.45143	13.2385	0.514795	11.6115	0.175786	5.88635
CSS0001915.1	MYB	MYB-9	51.9059	43.6308	34.8737	49.5893	60.2804	53.7225	49.5827	40.0158	0.015051	0.263782	21.1326	15.152	0.0866863	5.8216
CSS0024477.1	MYB	MYB-92	0.831314	11.3552	0.306743	5.37031	0.891788	4.97911	0.682184	6.034	0.149639	11.7012	0.156056	31.4563	0.327143	28.8279
CSS0018306.1	MYB	MYB-97	0.719516	2.63752	1.01294	2.10209	2.70578	2.2833	1.07037	1.96072	0.367968	5.33128	0.315154	5.84345	0.0469993	4.67887
CSS0006439.1	MYB	MYB-99	0.135368	0.0654474	0.116163	0.150056	0.0349853	0.169281	2.12494	1.02241	0.506607	1.68003	2.27575	2.16391	7.38134	2.98478
CSS0043232.1	NAC	NAC-1	24.2664	100.995	14.1366	57.7489	16.9536	50.6918	46.6624	52.0862	37.6301	142.713	15.9931	199.664	38.8798	127.018
CSS0020310.1	NAC	NAC-10	7.35479	9.59821	10.9159	9.7143	8.22329	19.8493	9.39679	12.3664	4.30132	10.5089	4.6819	12.8337	4.58041	9.41113
CSS0048023.1	NAC	NAC-11	15.8129	24.5381	13.4192	21.4084	8.384	13.7332	25.8202	26.5695	6.35525	8.79791	5.6564	10.3995	4.58706	4.57852
CSS0030755.1	NAC	NAC-12	60.6024	60.3554	62.8029	59.0637	53.4622	54.8806	52.0434	55.4958	27.4547	40.5645	33.0889	45.4454	30.4218	40.9759
CSS0041233.2	NAC	NAC-14	9.3922	6.65575	8.75058	8.45939	12.9001	14.1094	8.54664	8.44112	29.9442	22.5972	28.3247	21.4751	34.1249	21.3413
CSS0041539.1	NAC	NAC-15	45.0626	49.0895	43.5637	45.4638	41.7512	43.9379	48.1683	48.3025	13.4102	22.8516	23.0744	23.3266	16.5982	20.5328
CSS0036947.1	NAC	NAC-16	5.20285	4.2432	1.26308	1.30937	0.829353	1.2812	14.7152	12.0972	1.41434	0.559579	3.80824	2.82914	7.97156	2.93585
CSS0005154.1	NAC	NAC-17	21.9238	56.0789	21.4682	44.5693	28.3468	44.8476	22.7544	26.3796	6.85338	57.7736	9.30062	65.7618	9.81653	48.2428
CSS0010836.1	NAC	NAC-18	0.341609	1.37018	0.476342	1.23831	0.192007	9.20063	1.36905	0.975468	0.765445	0.794552	0.48542	1.39648	0.179924	0.768535
CSS0031630.1	NAC	NAC-19	33.3234	38.6771	33.2128	34.1649	36.5785	41.7621	40.2443	40.2207	20.8082	14.3517	17.9644	20.0415	18.8073	16.3909
CSS0029840.1	NAC	NAC-2	76.3324	80.7947	63.9235	76.3949	100.623	102.322	82.4862	84.9672	40.3181	39.6905	67.4199	69.6899	70.547	62.8067
CSS0043218.1	NAC	NAC-21	19.3227	14.6147	14.3435	14.9973	11.8656	16.3775	16.6292	17.3925	10.3703	12.6493	7.11645	5.63175	3.00721	5.46451
CSS0026326.1	NAC	NAC-22	96.9881	100.974	94.9879	91.5022	88.4296	89.2672	70.5473	99.4444	77.7451	122.463	48.7844	122.345	71.5397	106.821
CSS0012182.1	NAC	NAC-23	5.36054	6.10419	8.4117	8.91123	9.51615	10.3935	7.00911	7.76482	11.8035	7.1742	10.7323	7.71747	13.3517	10.1976
CSS0012589.1	NAC	NAC-24	78.0214	55.2418	51.6428	40.7777	35.1169	29.7029	49.6284	41.3427	22.7737	19.7389	18.7334	25.1034	14.3019	14.8479
CSS0013789.1	NAC	NAC-25	2.35314	6.70963	3.03071	2.9376	2.40877	2.44268	12.0518	8.45995	5.3933	1.6866	1.49735	22.4736	6.92095	14.9488
CSS0038387.1	NAC	NAC-26	13.884	16.2154	16.9814	18.3508	16.3562	21.4398	12.184	12.9481	5.05711	7.34783	4.37685	4.45923	4.41639	4.44676
CSS0029319.1	NAC	NAC-28	7.90843	6.82132	7.9535	8.55969	10.7821	11.5966	5.30185	6.04328	11.7839	12.1396	8.65749	10.6767	7.28524	8.2064
CSS0011167.1	NAC	NAC-29	12.0977	12.8336	15.64	12.2603	13.7976	19.5226	11.0822	11.3548	1.31822	1.7103	3.91854	3.04353	0.574662	2.96525
CSS0042335.1	NAC	NAC-3	7.23053	31.8662	5.19551	18.336	5.97288	34.1518	11.7291	11.8977	3.52457	29.6133	1.6642	28.3357	1.37177	13.2193
CSS0036396.1	NAC	NAC-30	18.1782	15.7621	11.7731	14.4054	16.0643	16.6756	20.2791	18.3933	2.42809	2.97539	5.39028	7.99787	1.741	3.19496
CSS0037976.1	NAC	NAC-31	1.3745	1.27583	1.54687	1.89623	4.0809	4.16224	1.93872	1.98461	0.3154	0.35503	4.94889	1.10848	0.469853	2.05773
CSS0011587.1	NAC	NAC-33	6.99305	8.90125	9.61491	5.92804	7.42604	12.4383	6.69365	5.94813	0.729353	1.39232	3.28266	1.61732	0.435431	2.36569
CSS0018865.1	NAC	NAC-34	0.907552	1.67387	1.51607	1.93356	3.8377	5.88086	2.48846	2.57938	4.00979	0.889564	0.6059	2.41795	2.83363	4.02881
CSS0007516.1	NAC	NAC-35	2.95909	1.33702	2.27222	1.61884	2.41827	3.072	1.43281	1.3463	0.281861	0.406186	4.47014	0.492439	0.13973	1.89723
CSS0034425.1	NAC	NAC-36	3.24178	4.77917	1.42777	1.62433	2.22675	3.21433	8.03265	5.26104	0.650231	1.3615	1.86189	2.92308	3.31971	2.84216
CSS0030102.1	NAC	NAC-38	1.57226	2.52951	1.6691	1.15789	1.08699	7.06128	4.25654	3.6535	0.309849	0.557565	0.211456	0.638647	0.219324	0.573267
CSS0043027.1	NAC	NAC-39	6.94835	6.47319	7.16312	7.06572	5.95169	7.46196	5.66252	5.17149	2.58227	1.76735	2.72337	1.81097	1.82529	1.95542
CSS0044064.1	NAC	NAC-4	0.0119679	1.11604	0.0609963	0.672147	0.0993781	0.534627	0.322568	0.294531	1.81633	23.2043	0.393391	36.2795	0.427845	17.0083
CSS0015698.1	NAC	NAC-43	7.24374	7.37779	7.37399	7.01473	8.58526	11.3046	7.16296	6.39673	0.281544	0.317631	1.33143	0.904546	0.0226443	0.636084
CSS0033241.1	NAC	NAC-44	0.663129	3.90144	0.792113	2.02652	0.517378	1.26327	1.67837	2.03648	0.399054	3.80461	3.31508	16.5164	2.96797	13.1205
CSS0027575.1	NAC	NAC-45	3.60922	5.69015	11.2803	6.51533	5.54384	16.1179	2.56133	3.1318	2.34747	2.53349	1.35879	1.19988	0.838992	2.28525
CSS0044968.2	NAC	NAC-46	5.14954	4.6336	4.45935	4.67197	5.10264	6.09475	4.95147	4.90021	0.618126	1.105	1.62156	0.767919	0.314239	1.1823
CSS0022658.1	NAC	NAC-47	3.21454	3.58112	3.39002	3.93172	5.03598	10.0662	4.89445	3.32577	2.89907	2.22186	2.96992	1.31999	0.376685	1.78111
CSS0045861.1	NAC	NAC-48	7.16968	5.90728	6.08719	5.61706	5.34437	6.24071	6.78094	6.69439	0.406476	0.320326	1.9605	0.722924	0.0629203	0.62528
CSS0026183.1	NAC	NAC-49	4.81135	3.32228	3.00466	3.39072	3.62636	5.34403	3.91343	3.95414	0.819474	1.16698	1.29408	1.01266	0.296803	1.19085
CSS0036766.1	NAC	NAC-5	39.0235	42.9954	41.7691	45.9804	38.2168	40.1517	44.1875	42.3481	14.535	24.3175	14.1669	26.2631	20.7125	24.8642
CSS0038973.1	NAC	NAC-53	2.97938	3.47317	3.12559	3.45101	3.3859	5.40399	2.47119	2.46236	0.260166	0.538412	0.71999	0.313944	0.095199	0.345945
CSS0023161.1	NAC	NAC-56	2.03386	3.50333	3.47379	2.38163	3.33718	4.48305	1.89224	3.75331	7.57021	4.77317	8.5414	8.20601	27.5029	9.02365
CSS0001450.1	NAC	NAC-57	1.6376	2.89727	4.57235	2.45077	1.66976	3.69222	2.01714	1.99532	2.62438	3.1345	1.55414	2.22297	1.64741	1.37803
CSS0038906.1	NAC	NAC-58	1.75655	2.9617	2.10369	1.94298	1.63341	2.09235	1.40099	1.32724	1.21481	0.783292	0.630525	1.13894	0.979321	1.40715
CSS0019384.1	NAC	NAC-6	40.2737	41.0406	37.5697	44.1408	51.5673	74.3024	52.209	43.4211	6.38922	7.85469	11.4437	13.7887	10.0688	12.5051
CSS0047389.1	NAC	NAC-62	0.745076	0.714927	0.759047	0.605734	1.56171	2.22017	0.552221	0.773508	3.22225	2.64706	1.39815	1.36541	0.964472	2.10965
CSS0036918.1	NAC	NAC-64	6.15968	4.6985	5.96209	4.33935	2.16095	3.37654	0.579621	0.688355	4.15579	2.68546	1.91242	1.54126	2.05541	1.71779
CSS0034377.1	NAC	NAC-66	3.18696	5.97319	4.22604	5.12768	6.80961	5.55596	5.12269	4.81352	1.39361	1.44355	1.04829	2.33344	0.952636	1.20729
CSS0047135.1	NAC	NAC-69	2.30465	7.88549	2.04634	4.07179	7.16572	11.8887	1.27206	1.4436	0.837516	16.4395	0.888911	5.71572	1.85084	6.10178
CSS0036871.1	NAC	NAC-7	53.7825	63.6737	56.5789	61.5217	59.2825	70.4063	52.3922	54.0186	20.6582	25.1998	22.6267	29.7221	20.1318	26.3491
CSS0012810.1	NAC	NAC-71	6.2549	5.20038	5.98276	5.21547	4.6495	7.10636	4.55471	6.23854	0.0332467	0.0833427	0.664697	0.583938	0.041753	0.570544
CSS0041387.1	NAC	NAC-8	0.0498255	0.76107	0.274989	0.505481	0.195858	0.960823	0.290741	0.29497	2.24253	27.834	0.763718	45.8606	0.751494	23.7656
CSS0003724.1	NAC	NAC-83	2.33242	1.16649	1.92013	2.43678	2.90217	4.35886	1.73408	2.00352	0.814648	1.51746	1.17193	0.450183	2.92495	0.93839
CSS0037879.1	NF-X1	NF-X1-1	36.3558	34.5686	37.7227	34.5716	39.0544	39.4491	32.3513	32.1742	10.9527	13.5846	12.0391	12.3236	12.2678	11.6457
CSS0040654.1	NF-X1	NF-X1-2	1.18907	1.13452	0.916578	1.15056	0.927906	1.37586	1.20451	1.17761	3.44023	3.59754	2.92399	3.30807	2.71093	3.43921
CSS0046441.1	NF-X1	NF-X1-3	0.47156	0.508174	0.560949	0.753749	0.563006	0.743409	0.442012	0.672991	2.98721	3.11175	2.66549	3.31155	2.17901	2.55119
CSS0028045.1	NF-YA	NF-YA-1	54.1782	44.7221	27.0823	26.5266	27.0178	28.3476	82.3546	72.1999	8.5078	9.70267	30.9004	28.2754	28.5232	28.2802
CSS0005613.1	NF-YA	NF-YA-11	0.796155	0.942166	1.18238	1.77019	1.90831	2.05504	1.01687	1.34964	4.88131	2.81979	1.96584	0.949293	3.41494	2.17779
CSS0023816.1	NF-YA	NF-YA-2	0.997514	1.17552	0.58129	0.685622	0.356756	0.516035	0.776882	1.30806	16.2133	23.8843	19.0929	30.3399	26.9668	31.7211
CSS0006496.1	NF-YA	NF-YA-3	37.3103	36.3455	28.8398	29.2462	22.7145	23.5138	44.5887	41.2982	21.6493	29.0549	22.8485	25.087	25.3075	23.7287
CSS0044548.1	NF-YA	NF-YA-4	21.5048	20.1736	21.1516	19.573	28.2396	21.3946	33.8793	30.8704	11.1965	13.1052	11.3535	13.389	14.5262	12.715
CSS0042225.1	NF-YA	NF-YA-5	1.12502	0.63534	0.657466	0.55005	0.82464	0.908582	1.02727	0.951509	1.66331	2.60181	1.71746	3.51538	2.8502	3.21761
CSS0020271.1	NF-YA	NF-YA-6	14.1677	13.6423	13.529	15.177	15.9993	16.7004	15.488	18.8353	7.07174	6.63383	3.55923	5.40677	9.07923	6.39586
CSS0004932.1	NF-YA	NF-YA-8	2.94658	2.27225	2.05115	3.69995	4.10464	4.38988	3.48022	2.79849	3.89608	3.17573	2.53016	1.92495	3.50638	3.16897
CSS0003673.1	NF-YA	NF-YA-9	10.5206	8.11937	12.1262	13.1009	18.3253	17.7539	10.822	10.2554	7.59958	4.62428	5.91788	6.48618	7.38797	11.1534
CSS0050232.1	NF-YB	NF-YB-1	52.3837	74.9496	90.1335	94.1773	85.2079	84.2249	92.1178	62.9734	100.677	26.8378	30.0896	28.6593	45.1414	35.2143
CSS0030201.1	NF-YB	NF-YB-11	6.20947	3.17242	4.48752	4.61461	2.64788	6.68514	1.86405	4.06358	0.0797023	0.0209357	0.322272	0.0676457	0.135174	0.182481
CSS0007396.1	NF-YB	NF-YB-14	1.98707	1.61016	1.09059	2.18815	1.92326	0.954478	1.32607	0.875465	9.20033	14.4492	11.2138	6.58641	4.60294	8.37807
CSS0023351.1	NF-YB	NF-YB-2	52.0793	60.4067	53.3642	59.0874	61.8037	65.621	61.5034	59.544	53.1198	55.7636	69.5215	67.941	57.0901	64.5684
CSS0007746.1	NF-YB	NF-YB-3	55.481	59.2466	116.919	117.185	88.213	91.1397	69.1782	68.1077	79.1388	58.8901	40.938	34.2234	63.0717	42.5754
CSS0034800.1	NF-YB	NF-YB-4	17.8978	11.6353	16.824	15.3194	24.1941	18.5869	14.8652	15.0759	6.64232	18.3808	31.904	16.3205	7.11994	19.9465
CSS0003476.1	NF-YB	NF-YB-5	0.0747088	0.0447665	0.0709146	0.0641718	0.120791	0.0965823	0.0623221	0.222482	7.78256	9.2422	19.4071	16.7556	23.1255	19.6993
CSS0016530.2	NF-YB	NF-YB-7	45.4557	45.8797	42.4256	46.9131	47.2368	50.8537	48.2817	49.0737	13.9264	15.5528	19.2722	18.534	15.4613	19.2032
CSS0013682.1	NF-YB	NF-YB-8	10.4802	10.683	10.9839	10.8931	13.383	9.69699	8.73074	7.83167	1.1226	1.34103	3.75196	1.32879	1.03571	2.82714
CSS0020467.1	NF-YB	NF-YB-9	1.26069	1.44768	1.80107	1.87851	2.98052	1.76146	1.47809	1.51862	0.112358	0.126367	0.945627	0.186231	0.17056	0.923363
CSS0044836.1	NF-YC	NF-YC-1	64.2381	69.2733	57.2005	62.7773	79.9988	74.3496	61.7233	64.7829	28.9625	34.0852	35.4693	30.8119	26.8025	30.2565
CSS0014833.1	NF-YC	NF-YC-2	30.1005	28.5433	20.8883	23.9038	30.9577	36.2384	32.9507	30.4757	5.00032	10.6632	15.1875	22.0673	7.68801	19.3888
CSS0004555.1	NF-YC	NF-YC-3	57.3281	56.9191	56.0296	59.6649	57.4672	63.3992	48.759	52.1282	11.6005	20.9397	21.5533	20.7113	15.1257	21.719
CSS0017584.1	NF-YC	NF-YC-4	23.6724	26.4506	17.7132	22.035	24.0132	31.4114	22.9711	22.6532	18.3865	16.487	17.6441	18.7206	16.0088	17.1451
CSS0050300.1	NF-YC	NF-YC-5	12.529	12.2095	9.97456	10.5144	12.9187	13.281	10.134	12.1456	9.12336	8.31966	12.5224	11.6525	9.09705	11.2674
CSS0001813.1	NF-YC	NF-YC-8	12.6709	3.83837	17.9414	11.0116	24.2605	16.4339	7.43683	8.61199	1.00919	1.21577	23.6761	1.38317	0.439896	10.4215
CSS0027937.1	NF-YC	NF-YC-9	25.2064	27.7389	25.2437	26.4392	23.1621	25.6975	21.2878	19.8205	21.8693	19.1333	13.3291	14.0264	14.2152	14.4235
CSS0027337.2	Nin-like	Nin-like-1	23.7294	23.9189	22.9878	23.0099	30.4344	29.3883	22.6495	20.9488	14.247	12.7945	13.1686	14.3802	16.68	12.4012
CSS0013811.1	Nin-like	Nin-like-10	16.2337	18.1946	20.0026	19.5511	25.2071	23.6507	17.8918	16.9055	7.98935	6.81437	8.68053	7.90558	10.2906	8.07909
CSS0008886.1	Nin-like	Nin-like-11	31.7406	34.0692	24.6539	24.3636	26.7854	23.4255	16.5698	16.0714	16.504	16.3125	9.94645	13.2391	10.0762	11.0419
CSS0019513.1	Nin-like	Nin-like-12	0.127145	0.361731	0.444178	0.471943	0.336735	0.317701	0.522549	0.413435	3.71273	4.81903	7.62804	5.72947	5.17405	6.99302
CSS0038680.1	Nin-like	Nin-like-13	8.21243	7.03928	8.9064	8.6473	8.19405	6.5202	6.94482	7.64452	5.10208	5.3376	8.13074	5.86415	6.04793	6.11968
CSS0025475.1	Nin-like	Nin-like-14	0.584587	0.279917	0.351808	0.31502	0.436278	0.412284	0.419092	0.296338	2.52104	3.19131	3.54449	3.58874	4.25894	3.3229
CSS0044995.1	Nin-like	Nin-like-15	0.421287	0.632529	0.532074	0.43141	0.572744	0.720195	0.614847	0.57781	0.906185	0.786294	1.40013	2.26603	8.22317	3.17858
CSS0008760.1	Nin-like	Nin-like-16	4.15281	3.88176	4.67997	3.99478	6.58705	6.57152	5.5442	5.54088	4.39789	4.89849	6.69741	6.19698	7.51498	4.81168
CSS0032249.1	Nin-like	Nin-like-17	0.808338	1.24845	1.11034	1.28416	1.63674	1.35151	0.797637	1.06545	1.33469	1.49443	1.49413	1.774	1.23488	1.29095
CSS0010178.1	Nin-like	Nin-like-18	16.5062	19.5615	21.5838	22.1292	35.8831	36.5904	18.1385	18.1975	2.6545	2.40787	2.38604	2.40555	2.43639	2.19086
CSS0027396.1	Nin-like	Nin-like-19	0.784913	1.32586	1.77713	1.65808	1.53024	1.43656	0.918641	1.19235	4.86353	5.76077	5.81356	3.77871	5.29144	4.69327
CSS0027820.1	Nin-like	Nin-like-2	1.76336	1.68265	1.91222	1.39911	3.09886	2.70535	2.25015	2.52022	4.83336	5.97472	7.65481	6.7967	7.90707	5.4535
CSS0047654.1	Nin-like	Nin-like-20	0.126933	0.0255654	0.0194353	0.0199271	0.0535563	0.0988675	0.0595846	0.00651759	8.69073	10.1312	9.40102	7.31622	8.64213	7.97377
CSS0014082.1	Nin-like	Nin-like-21	1.9464	1.90145	2.13989	2.45131	2.80997	2.85808	1.87113	2.1146	1.33932	1.2332	1.48489	1.26731	1.22701	1.26203
CSS0029762.1	Nin-like	Nin-like-22	0.057187	0.0445104	0.192345	0.052032	0.0650478	0.0637598	0.0252731	0.0752845	0.839224	1.01826	1.46995	2.21732	8.24278	2.81995
CSS0000650.1	Nin-like	Nin-like-23	1.29603	1.40778	1.26449	1.22954	2.36337	1.81475	1.1376	1.34688	2.25663	2.41579	2.12161	2.11953	1.92512	2.16214
CSS0048685.1	Nin-like	Nin-like-24	6.8148	7.22419	7.32713	9.15121	7.62494	7.083	6.04612	6.19782	4.21112	5.09584	4.12349	3.70161	4.84709	3.94229
CSS0039323.1	Nin-like	Nin-like-25	2.55704	3.6309	3.65544	3.72807	6.12696	5.82425	3.16038	4.10028	5.13039	5.56497	3.94443	4.00388	5.25482	4.58413
CSS0045154.1	Nin-like	Nin-like-26	2.49812	3.80124	4.54042	4.71081	4.45033	3.34907	4.39023	3.79367	5.03272	4.78824	4.48858	4.48808	6.16126	4.44311
CSS0039932.1	Nin-like	Nin-like-29	0.309863	0.349866	0.509877	0.52965	1.12779	0.951585	0.45768	0.357256	1.2541	1.08964	1.17875	1.3719	3.80682	1.262
CSS0026356.1	Nin-like	Nin-like-3	9.3196	12.6939	13.1021	13.7246	17.5785	19.0326	13.4717	13.0838	5.80739	5.5757	4.93326	5.48155	5.69733	4.81842
CSS0015680.1	Nin-like	Nin-like-30	13.8615	16.6336	17.1392	17.8803	23.8431	24.1875	13.8474	13.5025	1.15952	1.73123	2.97822	2.56994	2.90965	2.56816
CSS0040866.1	Nin-like	Nin-like-34	2.4546	2.31579	2.16137	2.22179	3.14231	2.57858	3.03496	2.52147	1.33476	0.674306	1.55207	1.20854	3.22335	1.22692
CSS0038214.1	Nin-like	Nin-like-37	1.8981	1.07985	1.37016	1.64905	1.45136	1.41181	0.989836	0.862097	0.748462	0.616844	0.587264	0.463656	0.767156	0.602911
CSS0023928.1	Nin-like	Nin-like-38	4.91056	3.47848	3.68004	4.5906	3.8523	3.76286	2.66859	3.07757	0.32449	0.622142	0.438884	0.453185	0.535451	0.484544
CSS0008238.1	Nin-like	Nin-like-39	17.0001	15.5609	28.988	24.1774	25.5773	16.5473	21.6888	20.082	0.0757217	0.0143003	0.109215	0.110025	0.0768063	0.0844077
CSS0007334.1	Nin-like	Nin-like-4	31.4217	25.067	24.8603	24.759	34.5505	36.9023	23.3141	22.2724	4.18285	3.25159	1.57975	1.91549	5.45879	2.02285
CSS0049916.1	Nin-like	Nin-like-5	8.3171	3.37051	7.12468	4.45226	6.12063	4.9766	5.00174	4.70602	2.757	4.08749	2.94995	4.00986	2.7905	3.61275
CSS0026143.1	Nin-like	Nin-like-6	5.44931	8.0355	9.35243	9.63606	10.4664	9.59779	7.23617	6.82544	5.84053	6.12864	6.67987	6.64223	6.94761	6.36613
CSS0033204.1	Nin-like	Nin-like-7	3.50801	2.47412	2.62449	2.85009	2.92861	3.49876	2.85643	2.49777	10.5068	10.215	8.82311	9.96475	13.4894	9.8935
CSS0024415.1	Nin-like	Nin-like-8	4.73555	6.35956	6.49862	6.22235	8.82815	8.89719	6.07045	5.57738	3.57378	2.89772	3.29267	3.61348	3.12102	3.06058
CSS0018542.1	Nin-like	Nin-like-9	10.44	14.3248	17.0525	17.9897	22.1772	20.2461	11.8958	11.5853	6.73308	6.47878	5.03458	6.40677	6.30459	5.71126
CSS0034576.1	RAV	RAV-2	11.3756	23.5792	21.5602	27.4844	14.8307	54.5305	24.7243	15.5789	10.6907	8.15411	8.37328	7.20999	16.4404	7.85888
CSS0037887.1	RAV	RAV-3	0.0226623	0.0766431	0.023587	0.0216693	0.0114868	0.0808525	0.0191701	0.069925	1.42924	1.56	2.80308	4.21251	2.47528	3.48923
CSS0043834.1	S1Fa-like	S1Fa-like-1	127.918	145.634	145.378	145.768	153.167	140.979	117.733	125.35	27.0956	45.1506	51.9854	50.7955	25.0077	52.969
CSS0018024.1	S1Fa-like	S1Fa-like-2	36.2873	52.5636	43.1124	55.2063	36.5803	51.5162	21.6312	28.3663	2.2807	18.8685	13.4129	12.7556	1.9869	15.9912
CSS0010595.1	SBP	SBP-1	237.319	172.835	195.562	183.8	308.406	260.449	217.773	261.111	1.35817	4.6815	53.969	20.6432	0.991853	47.3313
CSS0014484.1	SBP	SBP-10	23.3081	8.87048	16.5576	15.9353	25.7639	20.7067	18.7338	21.6556	0.778615	1.4623	14.8778	3.75011	0.160932	3.55776
CSS0029066.1	SBP	SBP-11	15.6804	21.2465	15.5313	17.2133	18.811	19.87	13.8477	14.0961	10.9935	14.2313	8.97161	15.4125	11.5548	13.827
CSS0006785.2	SBP	SBP-12	26.7025	23.8779	24.4241	25.8255	39.5896	33.6366	27.1371	25.3419	1.80897	5.31354	9.74325	5.20273	2.23307	5.07199
CSS0017258.1	SBP	SBP-13	21.2827	18.3607	16.1234	17.4677	19.7385	19.423	16.9578	18.712	6.62306	6.63329	12.394	9.77068	6.11925	9.71678
CSS0027907.1	SBP	SBP-14	21.9153	14.8318	15.9011	17.2613	30.7635	26.09	18.3308	19.8654	0.807534	1.25936	12.4919	3.51662	0.914298	9.82241
CSS0021322.1	SBP	SBP-15	23.4323	19.0491	29.6328	20.2676	13.7773	18.4255	17.984	23.8121	6.02786	3.22835	5.58771	5.87667	4.69931	9.0816
CSS0050351.1	SBP	SBP-16	8.92896	7.72597	7.40941	7.57685	21.2192	18.9053	7.62392	8.76494	0.452081	0.513717	14.8085	3.57983	0.227068	7.98462
CSS0018100.1	SBP	SBP-17	8.27791	6.38872	5.73771	7.6828	9.39934	13.4456	6.60884	7.95527	1.49133	1.61027	9.85107	5.59652	1.02182	7.69514
CSS0042519.1	SBP	SBP-18	3.13159	4.05144	2.75429	2.6064	3.38284	3.91113	3.66427	3.29156	7.90272	7.10811	7.5312	8.88085	9.23349	7.16675
CSS0001928.1	SBP	SBP-19	0.215615	0.271989	0.345778	0.265324	0.473996	0.457893	0.222781	0.292855	5.11639	5.7106	6.5275	8.04823	4.11752	5.85415
CSS0018608.1	SBP	SBP-2	25.4453	18.8972	21.3843	20.3652	38.0597	21.0045	24.8932	26.9573	0.296027	2.1666	26.0385	10.3917	0.162847	21.6151
CSS0037020.1	SBP	SBP-20	3.61361	3.75563	3.43251	3.67895	5.09817	4.78204	3.5331	3.30464	7.22815	7.93266	9.16106	9.74176	6.49149	9.21332
CSS0046901.1	SBP	SBP-21	1.77381	4.8561	0.864834	4.45321	1.60166	2.44856	1.99184	2.26633	0.133895	8.42988	2.08637	5.73124	0.138311	5.3202
CSS0045799.1	SBP	SBP-22	5.72599	6.06664	6.20314	6.30323	9.57753	10.1618	5.06826	5.8917	2.86617	3.41713	6.78557	3.93639	2.65236	3.93907
CSS0018684.1	SBP	SBP-23	2.68823	1.46342	1.19767	1.72655	3.10309	4.7734	3.40538	2.54088	0.052364	0.081952	10.3629	4.51246	0.212984	6.62473
CSS0040004.1	SBP	SBP-24	1.35144	0.978703	0.922763	0.940364	1.03738	0.972102	1.45194	1.2823	4.20458	3.93743	3.41798	4.39919	3.76655	3.68261
CSS0029472.2	SBP	SBP-26	2.59938	2.42619	5.07136	4.31154	6.23553	6.38215	2.14094	2.15592	1.13706	1.25727	7.04734	1.16378	0.277571	4.77809
CSS0043212.1	SBP	SBP-27	5.4241	4.40785	4.08847	3.63594	2.5783	3.44769	5.27982	3.94227	12.3326	2.60871	2.78339	0.854671	1.54881	1.91817
CSS0046542.1	SBP	SBP-28	2.68222	4.0304	3.86541	3.5278	3.82819	4.82194	3.55279	3.48615	1.56433	1.55109	1.88296	0.816586	1.21025	0.818697
CSS0037275.1	SBP	SBP-3	44.2224	49.233	49.7957	49.1148	77.3953	76.4081	53.7818	51.4882	20.4324	20.3078	28.637	29.9679	35.1859	31.4209
CSS0037326.1	SBP	SBP-4	57.47	54.9313	54.994	60.5739	65.3377	74.6438	47.7915	50.4227	21.3365	30.0986	29.9671	30.7586	21.5756	26.3642
CSS0027548.1	SBP	SBP-5	4.48922	3.20871	2.38463	3.51286	3.79861	3.43736	2.85644	3.18146	1.20243	1.08899	4.9189	2.78384	0.363605	3.86404
CSS0013027.1	SBP	SBP-6	73.517	51.5038	37.5052	36.2352	17.2236	25.6287	45.2395	46.6697	21.9719	32.5479	29.1379	29.1297	22.1279	18.8553
CSS0049510.2	SBP	SBP-7	32.034	38.3593	20.0518	30.2898	47.9173	53.6214	29.359	35.3501	2.56115	7.86978	16.9451	13.2655	5.24983	14.4864
CSS0024125.1	SBP	SBP-8	11.2638	9.90086	12.0607	12.1407	19.302	17.6591	10.793	9.2634	19.3922	18.1738	20.5561	22.7345	17.324	18.1973
CSS0008234.1	SBP	SBP-9	21.6025	34.1465	24.1399	35.2246	24.4719	31.1061	18.4319	21.6776	15.1003	32.5103	13.3399	25.2595	10.6107	19.4623
CSS0003087.1	SRS	SRS-1	17.6632	18.6303	29.4699	28.1469	20.2458	21.2646	13.3704	13.416	29.0542	23.5901	4.09143	3.58025	4.17493	4.16775
CSS0015926.1	SRS	SRS-2	1.17817	0.668792	1.11973	0.993773	2.068	0.808206	1.03928	1.00519	0.739683	0.98901	3.19673	1.65427	0.388974	1.86889
CSS0013588.1	SRS	SRS-3	0.89474	1.42777	0.641397	0.976137	3.29867	0.661616	1.6005	1.23478	1.28202	1.09317	2.82188	1.48518	0.733593	1.85801
CSS0007667.1	STAT	STAT-1	4.00724	4.23798	4.83583	4.45005	5.69921	4.74573	3.8688	3.38409	5.13548	4.55776	3.47054	3.89564	2.94954	3.28464
CSS0029473.4	TALE	TALE-1	81.6606	91.0595	116.292	90.1057	78.0755	119.126	83.0821	87.9346	68.6967	66.9949	58.6817	76.2143	124.446	69.9905
CSS0000078.1	TALE	TALE-10	0.550682	0.485979	0.76414	0.643256	0.799617	0.647428	0.837831	0.44643	17.6033	14.2083	15.4072	20.1828	23.7638	19.1281
CSS0026906.1	TALE	TALE-11	25.0197	26.6617	23.1555	22.9564	25.449	46.6622	19.6588	20.7304	5.05123	6.65457	26.8296	7.11307	3.42301	9.99026
CSS0044960.1	TALE	TALE-12	46.8794	37.534	29.8396	29.6515	28.1925	30.5603	51.2489	46.8443	8.76592	13.9408	16.8284	32.7124	16.5083	21.1644
CSS0027889.1	TALE	TALE-13	51.3899	63.0155	55.9619	64.6565	59.084	53.0247	46.6969	38.5726	8.378	12.8231	4.41672	8.74405	2.18212	6.12736
CSS0028759.1	TALE	TALE-14	8.24885	7.15018	9.17116	6.00862	5.44707	20.568	4.59888	7.41381	5.48155	4.63314	8.43538	6.88293	9.59189	8.96347
CSS0046972.1	TALE	TALE-15	13.4748	19.7694	14.0396	15.8733	18.1279	17.5916	12.5867	12.176	18.7633	35.1895	18.2791	24.6491	20.3227	21.7138
CSS0006877.1	TALE	TALE-17	1.95329	4.98052	0.743613	3.74172	0.538098	0.83995	0.790959	0.881031	0.008438	1.16461	1.90561	0.310498	0.009259	0.645524
CSS0045405.2	TALE	TALE-2	149.029	204.55	162.547	184.292	125.002	163.107	140.795	146.833	74.4909	75.4173	42.3252	93.3974	66.4089	71.5931
CSS0033696.1	TALE	TALE-25	0.268549	0.461533	0.386127	0.391251	2.43419	0.716909	0.31367	0.445955	0.14555	0.071947	14.4238	0.007552	0.111365	3.96532
CSS0042236.1	TALE	TALE-3	92.4921	118.239	96.8478	110.074	114.122	130.503	106.772	96.3967	44.3602	45.4744	47.2577	69.8386	56.7467	49.0045
CSS0007768.3	TALE	TALE-4	136.003	151.653	155.762	170.552	119.323	116.846	115.736	108.622	40.7389	70.9527	44.8896	101.573	51.8952	77.4523
CSS0047451.1	TALE	TALE-5	0.475078	0.677174	0.918049	1.04938	1.05651	1.40636	1.13246	0.983494	16.6116	12.2694	15.3311	17.1693	20.7457	15.5072
CSS0021867.2	TALE	TALE-6	9.14141	19.2654	9.74292	15.2932	9.53309	26.8644	6.68603	9.48216	11.8624	14.3313	8.2567	9.94519	19.427	11.0793
CSS0028774.1	TALE	TALE-7	62.7941	83.0436	82.6764	83.5661	67.1116	60.5097	63.4774	59.3419	63.7786	54.8451	32.7003	46.1568	33.4882	37.4009
CSS0023100.1	TALE	TALE-8	32.5293	25.1788	38.4954	34.4442	43.3042	32.9312	26.1976	22.5826	28.1415	42.1817	20.1337	49.1054	23.5927	28.418
CSS0026023.1	TALE	TALE-9	69.4519	68.0585	106.582	99.7847	119.723	98.7602	43.3465	41.0759	43.4091	38.5107	15.2223	25.7603	16.0128	18.202
CSS0020622.2	TCP	TCP-1	220.537	243.771	238.951	256.115	389.969	296.125	274.454	264.068	29.7965	43.8648	89.3258	66.2068	30.0796	45.5558
CSS0010873.1	TCP	TCP-10	2.62075	5.57642	2.15398	4.21095	3.8345	5.00018	2.16703	2.46236	2.7235	10.7493	5.67411	6.05159	2.44266	5.39466
CSS0049039.1	TCP	TCP-11	11.1183	11.6404	9.58977	10.4866	10.3662	14.1138	12.5195	13.8034	13.5918	9.74652	10.5606	11.3001	13.2569	12.2221
CSS0049991.1	TCP	TCP-12	13.8572	12.8236	19.9737	16.1042	21.3886	27.8159	14.0596	17.1701	4.03266	4.47092	9.39081	6.92041	6.81994	8.55206
CSS0012847.2	TCP	TCP-13	12.0343	18.225	10.3593	13.2135	16.9112	19.5883	10.9963	14.7544	0.86106	2.82071	5.34002	3.60304	1.54369	5.26584
CSS0021064.1	TCP	TCP-14	1.21646	3.96265	1.13034	2.97695	2.90148	3.58816	1.98431	2.19366	1.22101	4.7629	2.56717	3.51959	0.959779	2.63228
CSS0016233.1	TCP	TCP-15	8.41894	24.4361	4.03752	14.5819	14.2737	16.7537	6.68264	7.79537	1.67264	13.5959	6.7253	20.9611	5.55199	12.599
CSS0001744.1	TCP	TCP-16	2.78627	4.42457	3.47122	3.33819	6.46532	4.32538	6.41483	4.71775	1.95819	1.70057	4.68069	3.88933	4.97546	3.22763
CSS0017069.1	TCP	TCP-17	5.30846	19.0827	4.64367	14.3426	10.3439	9.35773	4.65557	6.09985	1.34592	12.0289	2.07872	11.795	1.22954	3.99579
CSS0042452.1	TCP	TCP-18	0.367375	0.230394	0.421315	0.169349	0.487046	0.181398	0.307163	0.0897444	4.0972	2.69117	2.06921	2.15015	3.20726	1.97465
CSS0010058.2	TCP	TCP-2	137.94	131.761	117.788	116.728	167.914	134.263	139.268	142.239	37.1651	37.7342	63.0511	66.3654	51.7241	45.6675
CSS0044647.1	TCP	TCP-21	0.395632	0.572023	0.293406	0.241101	0.542369	0.566617	0.671939	0.674106	0.436401	1.57626	3.34782	13.0914	1.68116	10.9063
CSS0017338.1	TCP	TCP-3	99.2972	99.5624	87.3769	89.9688	131.639	96.5683	115.192	109.452	42.2582	50.1115	72.7999	71.803	52.7437	52.9783
CSS0029405.1	TCP	TCP-4	39.1562	31.984	42.0183	41.7573	72.5926	92.5743	28.5727	30.0146	10.5924	13.4021	24.3246	10.659	5.94517	11.5902
CSS0030311.1	TCP	TCP-5	1.46635	1.29745	1.67243	1.62658	2.07763	2.82728	2.16932	1.92324	8.17962	12.7309	35.6906	17.2075	16.4583	20.8865
CSS0019031.1	TCP	TCP-6	44.0264	56.5614	40.6303	61.8184	58.3259	76.0043	39.789	39.6693	16.3169	79.1984	36.9968	38.7314	15.5236	35.2076
CSS0034115.1	TCP	TCP-7	51.4572	73.2917	53.2191	74.3871	124.772	91.0612	88.3675	81.2165	18.1082	34.1398	34.1435	43.7047	23.9407	23.3909
CSS0007455.1	TCP	TCP-8	0.301359	0.41891	0.409769	0.741763	0.740268	1.60205	0.392745	0.421536	5.77354	8.977	19.6337	11.6881	8.11748	15.6393
CSS0002855.1	TCP	TCP-9	35.6561	40.8537	26.4087	23.2869	23.5423	31.3186	34.6332	35.0073	16.9268	11.838	12.5256	15.2259	15.4153	13.4068
CSS0013278.1	Trihelix	Trihelix-1	50.7969	45.8649	55.803	49.651	79.669	74.667	51.2956	48.3955	46.0943	22.7163	46.6073	41.8226	42.0266	36.9687
CSS0043386.1	Trihelix	Trihelix-10	32.8291	36.5474	29.336	34.2282	31.6482	33.1674	33.4545	33.1482	22.414	25.9695	18.516	20.9377	19.6858	19.3797
CSS0046208.1	Trihelix	Trihelix-11	26.7055	28.2045	27.2746	27.7387	28.6243	30.9736	20.8127	22.6987	30.9188	26.6223	21.4643	22.9736	23.0738	20.5447
CSS0038212.1	Trihelix	Trihelix-12	4.82662	4.22475	6.31548	5.75957	3.69247	3.20882	2.77022	3.26876	20.1301	19.6124	13.4734	12.1658	10.1515	11.6648
CSS0050144.1	Trihelix	Trihelix-13	21.7213	21.2801	23.2809	23.5687	25.5749	30.3552	28.2087	26.5509	12.7868	13.005	18.0426	19.9404	19.2512	15.4228
CSS0022915.1	Trihelix	Trihelix-14	22.0346	23.1945	23.1	21.4982	28.8002	32.2448	20.0254	23.1635	10.0867	10.7449	15.9226	13.518	12.8454	14.9574
CSS0017381.1	Trihelix	Trihelix-15	0.0770692	0.126552	0.150846	0.179836	0.339003	0.26654	0.264483	0.247897	0.53674	1.15413	13.1454	3.29196	0.203914	4.07932
CSS0046191.1	Trihelix	Trihelix-16	15.2929	16.789	15.063	18.2962	17.7627	17.0772	16.3921	16.5614	7.66152	9.62431	8.05208	9.5484	7.09704	8.80974
CSS0020803.1	Trihelix	Trihelix-17	79.0342	69.3382	115.794	96.0954	90.3385	64.3118	44.4658	42.7578	35.2542	25.5581	12.9887	14.0108	21.6298	12.6181
CSS0037791.1	Trihelix	Trihelix-18	11.9111	10.7264	13.5102	13.5318	11.4764	13.0183	9.541	9.42457	7.8331	8.32151	7.79799	7.79696	8.06229	7.22789
CSS0047777.1	Trihelix	Trihelix-19	22.5101	22.3203	22.7141	25.3715	25.5912	26.3295	18.9093	20.3411	15.1554	14.9713	14.7676	16.5429	21.6522	15.5799
CSS0007740.1	Trihelix	Trihelix-2	54.0683	57.1214	66.7947	66.4153	61.8554	68.8442	55.8291	53.1522	55.3414	41.7392	42.3676	33.5067	32.7673	38.4866
CSS0017459.1	Trihelix	Trihelix-20	25.2946	22.1606	18.3386	19.5008	16.5689	17.0324	22.3267	20.5792	19.3993	12.8091	10.3284	13.3428	11.2588	10.3431
CSS0010702.1	Trihelix	Trihelix-21	0.029919	0.0891803	0.0952528	0.195764	0.149978	0.066531	0.168925	0.0943096	7.0018	5.52403	9.14263	9.6043	11.3883	7.98819
CSS0040066.1	Trihelix	Trihelix-22	11.0567	9.14165	6.32858	7.77062	6.85257	7.95275	7.29164	7.54119	12.5013	18.4981	12.5205	14.7297	11.9452	13.0087
CSS0005812.1	Trihelix	Trihelix-23	11.9007	14.5752	18.1535	16.5414	16.2338	16.8961	12.7066	12.2434	10.615	9.79066	6.24726	7.04869	8.69035	7.59315
CSS0031983.1	Trihelix	Trihelix-24	9.84293	10.4452	11.7332	13.7278	10.1986	13.9618	7.59306	7.18099	6.7034	9.04715	4.97126	8.00375	3.94729	5.45033
CSS0038066.1	Trihelix	Trihelix-25	0.480158	0.709842	0.565487	0.713524	0.740566	0.708285	1.00482	1.10879	3.06799	3.03209	8.30996	6.50233	7.00315	7.48823
CSS0012102.1	Trihelix	Trihelix-26	10.23	9.33944	10.6866	11.9624	9.14358	14.0403	7.7279	10.3137	5.02858	13.8653	8.81167	13.5265	5.26907	14.4372
CSS0044216.1	Trihelix	Trihelix-27	7.05574	6.74987	5.62635	5.8122	7.64707	6.9831	4.96991	4.66497	6.72043	8.46667	4.98179	6.53192	5.05864	5.99517
CSS0048200.1	Trihelix	Trihelix-28	2.57882	2.9213	4.9313	5.50273	3.80009	4.58462	3.10253	3.15037	3.50847	4.47927	6.20783	3.49445	2.2431	3.99906
CSS0043737.1	Trihelix	Trihelix-29	3.34397	3.03805	3.37162	3.67023	3.25958	3.11474	2.97276	2.83791	5.61886	6.27541	8.20508	7.26345	6.28206	8.46789
CSS0041601.1	Trihelix	Trihelix-3	71.5628	77.2796	89.5618	85.3435	120.19	124.372	83.9703	73.4058	17.7002	20.8626	26.3305	23.586	21.3897	19.4959
CSS0024822.1	Trihelix	Trihelix-30	6.81788	6.99343	7.17114	7.19364	7.5198	8.23596	5.05558	5.77897	3.72632	4.37359	3.92363	2.97606	1.886	3.06929
CSS0017346.1	Trihelix	Trihelix-31	1.1593	1.39095	1.62934	1.99839	1.41256	1.63307	1.36455	0.993931	4.79597	4.51837	6.34696	3.78486	2.71904	5.09412
CSS0017874.1	Trihelix	Trihelix-32	0.698684	0.815731	1.17789	0.973612	0.575412	0.989494	0.938447	0.555607	2.03438	2.93069	3.10346	3.36078	3.23211	3.36408
CSS0008966.1	Trihelix	Trihelix-33	1.46868	1.65387	1.87024	2.01161	1.43153	1.54945	1.18132	1.41444	5.31485	5.23074	7.74353	6.04025	6.64169	7.20122
CSS0019205.1	Trihelix	Trihelix-34	4.27161	4.68406	4.9267	4.68578	3.70531	6.09592	4.19494	4.53611	1.71746	2.90002	3.30639	2.85498	1.16952	3.47937
CSS0009311.1	Trihelix	Trihelix-35	0.664052	0.87723	1.07911	0.781427	1.04238	0.738383	0.584723	0.681208	2.17476	3.24468	3.87642	3.79169	3.58104	3.28804
CSS0020108.1	Trihelix	Trihelix-36	1.53808	3.42928	1.30776	2.39918	1.08652	4.10696	1.20868	1.6181	0.739502	7.69979	0.326673	6.48558	5.24055	3.68
CSS0041375.1	Trihelix	Trihelix-37	6.34246	4.49852	6.47675	6.20382	4.00821	4.63398	3.19213	2.85331	7.06874	6.09081	2.91739	2.71454	2.46473	2.90099
CSS0049214.1	Trihelix	Trihelix-38	7.0018	6.07983	10.2622	10.7688	8.94758	8.5978	7.32054	6.10566	1.5257	1.95269	1.63557	0.951916	0.901997	1.7314
CSS0022529.1	Trihelix	Trihelix-39	2.45457	2.43194	1.59892	2.54774	3.46602	2.51581	1.99075	2.6767	1.49038	1.6952	3.33391	1.75103	1.15647	1.70178
CSS0043945.1	Trihelix	Trihelix-4	77.8819	74.8893	68.9819	67.9371	88.7299	92.9832	82.8769	75.8671	18.0675	23.7017	34.2749	28.2057	22.8332	23.4194
CSS0033009.1	Trihelix	Trihelix-40	0.411574	0.455448	0.541045	0.54633	0.29642	0.592684	0.444148	0.408752	10.3828	4.5742	3.60507	4.45941	7.1993	5.33074
CSS0009758.1	Trihelix	Trihelix-41	1.53764	2.85532	2.44928	2.58852	1.77976	2.58114	2.14857	2.50557	8.76142	4.07952	3.24393	3.7851	6.58924	4.55167
CSS0006179.1	Trihelix	Trihelix-42	5.05282	3.01375	6.01965	6.06947	5.08663	5.2685	3.9091	3.05587	2.49818	2.34962	1.62458	0.672594	1.38387	1.23461
CSS0009331.1	Trihelix	Trihelix-43	2.37867	2.00912	2.7597	1.6991	1.88008	2.18965	2.01047	2.03664	0.302834	0.357881	0.373038	0.460313	0.247161	0.355674
CSS0047452.1	Trihelix	Trihelix-45	2.44011	2.56584	2.69485	2.41768	1.48888	2.0371	2.29218	2.59084	7.17223	6.23534	2.94908	5.77666	7.43669	6.50192
CSS0002062.1	Trihelix	Trihelix-5	41.1887	43.9303	43.7192	48.5082	45.8359	48.5006	37.2314	42.8082	26.7521	21.7722	20.5035	20.8473	22.9057	22.5756
CSS0046470.1	Trihelix	Trihelix-6	57.4462	69.1764	59.2886	61.2675	45.4785	57.7455	45.8819	46.8398	18.1202	36.9617	16.5801	23.07	17.3576	16.4698
CSS0025542.1	Trihelix	Trihelix-7	34.1379	25.3335	36.3148	37.5641	46.4476	45.1756	25.774	25.776	1.56675	3.63585	40.1215	9.88914	0.548878	13.2995
CSS0001189.1	Trihelix	Trihelix-8	44.9292	41.8697	46.2639	48.5607	60.5523	56.4337	43.7019	37.5305	28.9438	22.4705	22.5836	24.0435	24.8181	20.9642
CSS0029382.1	Trihelix	Trihelix-9	28.1685	29.9421	23.2657	26.2716	25.5958	29.8409	26.1299	23.3063	11.5762	27.2049	15.3089	20.1846	14.4	19.2012
CSS0028837.1	VOZ	VOZ-1	34.4182	36.7267	28.4565	33.0714	40.0264	45.1108	30.3687	33.6458	22.4438	30.4337	26.4814	35.5747	25.2121	27.7149
CSS0006305.1	VOZ	VOZ-2	51.2791	58.3125	55.5868	58.034	64.435	74.6837	47.317	48.6151	24.7406	22.3939	24.12	27.52	19.9817	26.1393
CSS0003597.1	Whirly	Whirly-1	6.43816	5.3041	8.19456	6.69795	6.80579	5.77306	4.34451	4.46812	80.8052	86.2977	51.6141	49.9929	65.9226	42.5369
CSS0045122.1	Whirly	Whirly-2	76.5078	69.0068	82.2208	83.2994	93.3556	86.3491	71.4093	72.4556	24.8452	37.077	52.5546	37.9847	40.6951	39.9658
CSS0037400.1	Whirly	Whirly-3	6.80715	5.69024	6.80663	6.54025	6.64919	4.53602	3.67386	4.87114	9.42242	7.43691	6.1168	4.71343	3.75049	4.11467
CSS0046724.1	WOX	WOX-1	31.8469	32.5364	43.4317	39.9544	44.9564	51.3321	33.461	35.5538	8.96572	15.6985	12.2147	17.6932	7.49769	15.432
CSS0028709.1	WOX	WOX-10	3.57994	3.00488	2.98908	3.86823	2.92646	3.69538	2.08751	2.31684	0.475599	0.474308	0.788246	0.699216	0.343156	0.640199
CSS0039410.1	WOX	WOX-12	0.77614	0.251996	2.41616	1.28782	0.900609	1.63893	0.723081	0.507586	2.46056	2.87479	4.06673	1.34444	0.643443	2.67429
CSS0038779.1	WOX	WOX-2	0.217407	0.147638	0.16762	0.0611101	0.105744	0.101035	0.161282	0.132353	0.046306	0.384839	16.8759	3.73359	0.036273	5.79341
CSS0014760.1	WOX	WOX-5	2.48396	2.89837	3.05519	3.02251	2.16861	2.82699	2.38546	2.07894	8.79838	19.0334	6.5114	19.3839	3.15572	16.2929
CSS0008207.1	WOX	WOX-6	3.08755	2.25391	3.26641	3.74187	3.05969	3.10529	2.77218	2.31241	4.51696	8.76022	1.86553	8.06695	1.03876	5.99048
CSS0015703.1	WOX	WOX-7	1.07003	1.99192	2.00968	2.4817	1.77778	1.52416	1.17181	1.13642	1.09171	0.927183	2.8363	2.76445	1.84363	1.89403
CSS0007552.1	WOX	WOX-9	14.8117	16.591	14.9832	16.8546	13.3003	14.5819	9.66476	12.2937	0.846778	0.924348	1.39044	1.02797	0.960389	1.64668
CSS0029116.1	WRKY	WRKY-1	3.62319	27.7092	2.1067	11.7064	3.64322	18.6103	5.12188	8.0409	1.4157	14.3444	1.89699	15.7893	1.82386	7.91763
CSS0000212.1	WRKY	WRKY-10	37.7599	46.7833	39.7293	43.695	72.6226	79.3742	36.3294	36.4104	10.2723	21.3675	14.7758	15.0907	16.2764	14.8434
CSS0024910.1	WRKY	WRKY-11	0.51733	1.35112	0.68324	0.798343	0.358559	0.863696	1.97806	1.17009	14.2934	4.50727	3.62788	2.41377	1.01074	2.99195
CSS0040110.1	WRKY	WRKY-12	1.71833	1.2694	0.757024	0.836057	0.329437	0.909326	1.78849	0.845353	6.76359	2.75718	2.75062	1.53345	0.563632	0.869217
CSS0016070.2	WRKY	WRKY-13	53.5633	60.0882	38.7989	51.1901	55.7249	54.3615	61.2249	62.7169	19.2997	41.0011	27.1662	40.3433	31.2917	38.9718
CSS0050267.1	WRKY	WRKY-14	45.991	45.0216	45.7631	47.606	108.966	86.1465	55.5952	48.9427	21.639	13.3336	34.6718	25.1483	44.8548	28.8697
CSS0024387.1	WRKY	WRKY-15	20.6661	13.6137	11.6146	11.5434	12.9199	15.1485	19.0404	14.8151	3.73295	5.32588	5.84414	2.98608	0.283347	3.70102
CSS0043390.3	WRKY	WRKY-16	17.1341	18.3012	13.0046	14.7339	14.0442	19.6758	16.6428	15.5862	8.68564	10.9684	12.9603	12.5386	9.36121	9.23445
CSS0002313.1	WRKY	WRKY-17	33.2631	30.4843	30.2122	29.4515	40.7696	39.3414	29.2886	29.2089	26.53	15.1987	20.8439	23.1412	37.0952	20.9403
CSS0005560.1	WRKY	WRKY-19	1.39603	2.16773	0.785891	1.63349	0.14444	1.31844	1.06569	1.05731	10.0547	29.2654	2.03447	1.37808	2.77059	1.36496
CSS0019338.1	WRKY	WRKY-2	0.0503951	0.0491123	0.0390368	0.07366	0.0389579	0.0888424	0.090875	0.0507143	16.548	27.8921	13.7556	29.9674	14.5036	16.4019
CSS0012845.1	WRKY	WRKY-20	17.9705	14.8869	15.4271	17.5398	20.5989	22.3876	15.9406	15.236	9.61116	10.7548	10.8132	11.8206	10.6187	10.7574
CSS0041811.1	WRKY	WRKY-21	15.6542	17.8244	19.7684	19.6897	21.3263	26.9732	17.3255	16.7949	9.40292	11.469	9.73203	12.1821	11.4084	10.6717
CSS0032848.2	WRKY	WRKY-22	5.14494	6.96704	5.8685	7.58407	2.73639	7.66361	14.1848	15.5053	1.61524	1.30269	2.58883	2.1063	2.71194	1.34632
CSS0022276.1	WRKY	WRKY-23	4.02263	4.57576	6.13494	5.62906	6.21071	6.36347	4.58692	4.65423	6.20168	8.2404	7.07598	6.82058	5.04472	7.3337
CSS0013893.1	WRKY	WRKY-24	37.7658	62.5829	68.6973	92.0964	72.7254	87.6021	37.4654	40.8174	16.3998	32.9293	15.2519	30.7677	11.0458	25.6066
CSS0018314.1	WRKY	WRKY-25	6.87895	7.4274	7.09307	6.8681	8.30744	9.13725	5.35707	6.90125	13.9563	19.0978	11.1413	20.443	15.3038	13.8395
CSS0009850.1	WRKY	WRKY-26	10.6127	12.2179	9.73317	13.3426	18.7826	17.0757	10.212	9.45683	3.01189	5.87642	5.30579	6.88338	2.14168	6.27546
CSS0021684.1	WRKY	WRKY-27	2.62514	26.6327	0.967218	13.439	3.38961	9.94745	1.59915	6.61698	0.237555	63.4908	0.219523	30.8853	0.27849	16.0622
CSS0001726.1	WRKY	WRKY-28	7.70737	6.79211	8.33601	7.81785	8.84487	13.5744	7.75734	6.663	1.03902	2.56114	6.06402	4.47776	1.20408	3.862
CSS0013701.1	WRKY	WRKY-3	12.1501	25.399	14.4497	23.9828	17.3227	42.9262	35.2307	21.2597	10.9297	25.2001	10.9118	33.9322	16.3536	18.275
CSS0023211.1	WRKY	WRKY-30	3.22522	4.12472	2.64893	4.39717	5.87533	9.22035	3.60511	3.58381	2.86679	4.98908	3.43559	2.37631	3.83444	3.09535
CSS0019008.1	WRKY	WRKY-34	8.3264	12.6319	9.99886	13.2113	10.0478	12.8384	6.80728	8.23559	10.518	10.6728	8.45667	6.49252	6.20157	7.44548
CSS0007384.1	WRKY	WRKY-35	8.43226	9.97366	9.49164	10.4328	10.6866	13.3353	6.61737	7.26065	3.24253	5.94889	4.08843	5.71169	4.04772	5.0557
CSS0009754.1	WRKY	WRKY-36	6.25076	12.7221	13.2904	12.7384	17.9775	15.7428	10.4177	10.6235	3.26457	2.0758	3.28367	3.12502	2.11017	2.52691
CSS0035298.1	WRKY	WRKY-37	6.0594	6.75379	7.30582	7.79172	8.20182	9.79765	5.96133	6.11537	7.20894	5.6433	5.37364	5.03303	6.34275	4.72593
CSS0023134.1	WRKY	WRKY-38	2.46602	5.50644	1.85892	3.58339	0.786007	1.86672	2.64535	2.03598	20.2025	53.4051	2.20104	2.95802	3.1895	1.88833
CSS0029789.1	WRKY	WRKY-39	4.61184	3.58996	4.87542	4.15838	4.16491	7.31479	4.38798	4.52207	1.47906	2.53512	3.76998	3.65038	2.64388	3.3928
CSS0028565.1	WRKY	WRKY-4	4.68982	12.8417	7.74473	10.7646	5.09534	19.6263	5.74699	5.32881	9.28004	8.17142	1.9904	9.98429	1.89845	4.8879
CSS0015141.1	WRKY	WRKY-40	2.79095	2.75302	6.57456	4.38741	4.08037	6.03447	1.9156	1.98905	1.08082	0.701154	3.77302	0.891818	0.759433	2.72274
CSS0024883.1	WRKY	WRKY-41	0.413057	1.76918	0.623051	1.13742	1.55774	1.34245	0.932363	0.519355	0.182351	1.37608	0.758404	2.54176	0.553841	2.20553
CSS0032925.1	WRKY	WRKY-43	8.83116	9.85527	10.3702	9.91045	11.3575	10.7652	9.6951	9.04689	8.32167	8.41292	6.09525	6.42948	8.68943	6.53869
CSS0009811.1	WRKY	WRKY-44	3.52367	5.24309	2.88425	2.53286	2.82597	3.96425	3.71144	3.26793	3.02338	1.73834	1.66804	2.90694	2.36978	2.51914
CSS0024614.1	WRKY	WRKY-45	1.68514	3.75671	3.19478	3.8209	5.75071	5.1266	2.5634	1.92181	3.64152	2.74259	1.93503	4.461	1.11371	3.72595
CSS0019284.1	WRKY	WRKY-46	2.06673	5.11188	2.46203	4.14437	5.0297	9.19883	1.75437	2.55307	1.91104	9.10234	0.68028	13.6057	5.88406	13.7745
CSS0011081.1	WRKY	WRKY-47	9.99115	5.26724	2.32335	2.61632	0.137142	4.13899	10.4115	11.0206	18.8127	23.4688	2.09754	9.54748	6.44879	6.72929
CSS0015731.1	WRKY	WRKY-48	6.33825	12.1702	10.5793	8.82399	8.08416	10.9081	5.81205	7.18727	10.5609	5.89463	5.5704	5.97945	9.6248	9.06723
CSS0049619.1	WRKY	WRKY-5	5.23689	14.9512	6.57061	14.6863	5.11349	28.8878	17.1173	9.00253	16.2501	13.6021	10.3214	34.0467	16.9184	19.6858
CSS0000771.1	WRKY	WRKY-51	5.74198	5.86962	5.85078	4.33758	6.32193	9.11048	4.09969	4.40594	1.51404	8.13762	1.39867	5.95244	1.38131	2.47231
CSS0029008.1	WRKY	WRKY-53	1.75366	0.838496	2.50267	1.49166	1.37233	3.98957	0.609715	0.597006	0.251769	0.510455	3.69541	0.259979	0.325559	1.31067
CSS0023363.1	WRKY	WRKY-54	1.99463	7.38786	1.56816	3.1046	4.80716	4.05737	2.50367	5.14537	0.126639	4.27058	0.533083	5.65661	3.90769	6.72016
CSS0016019.1	WRKY	WRKY-56	5.36497	8.08305	4.87779	6.33545	5.16319	4.60123	4.08514	4.73626	6.77707	15.8359	3.92934	18.4463	9.84674	11.9364
CSS0043380.1	WRKY	WRKY-57	2.27974	1.85371	1.9985	2.55001	1.16081	1.32777	1.80229	1.5184	2.77001	0.689886	0.778591	1.04197	0.454648	0.784265
CSS0031981.1	WRKY	WRKY-58	2.09477	1.98653	1.93939	1.78099	1.12509	1.6788	2.57582	2.87781	0.283487	0.174567	0.214931	1.07785	0.478325	0.387704
CSS0049202.1	WRKY	WRKY-59	1.04677	2.13728	1.43404	1.75549	2.95614	3.16597	1.54173	1.94283	8.73133	11.2678	5.45184	13.1084	20.3883	17.2933
CSS0049199.1	WRKY	WRKY-6	13.8838	11.7886	12.8914	11.7101	17.9922	14.5667	9.42186	10.3809	53.0177	34.2419	55.2518	52.1422	34.7151	40.7402
CSS0030511.1	WRKY	WRKY-60	4.39231	7.90506	5.89674	6.00085	4.12206	5.45565	5.09841	4.11802	10.1135	6.95814	3.56694	14.9693	7.67743	8.71845
CSS0047128.1	WRKY	WRKY-7	8.19431	18.1799	13.8078	25.9595	25.318	52.6977	29.4337	16.9894	15.5534	25.4172	3.79981	29.8909	10.0064	23.7314
CSS0005839.1	WRKY	WRKY-73	0.317099	1.05756	0.179287	1.7122	0.376702	1.00159	0.263103	0.282527	1.00326	5.58347	0.641792	36.8073	3.30476	25.1307
CSS0023344.1	WRKY	WRKY-76	0.656515	1.34146	0.65896	1.45271	1.41145	0.992881	1.09195	1.11856	3.42318	2.68171	1.82981	12.3799	13.6473	18.851
CSS0033421.1	WRKY	WRKY-9	9.12285	9.17722	6.94478	7.48564	6.27837	12.9986	13.0854	11.6897	1.57799	4.2492	3.36044	2.56315	1.09275	1.90662
CSS0048202.1	YABBY	YABBY-1	37.3194	26.8117	37.4642	33.9351	114.64	74.0312	56.4814	45.3882	13.3126	17.0049	175.469	47.3793	27.2182	63.2359
CSS0039309.1	YABBY	YABBY-2	118.094	120.296	141.229	137.903	106.73	110.098	96.6235	96.8597	37.9395	31.939	63.678	42.7066	30.3777	35.9743
CSS0025014.1	YABBY	YABBY-3	39.2689	32.8979	39.9415	43.768	49.6094	52.329	58.9866	58.4101	7.10896	7.86816	34.1936	18.7788	12.1552	17.3032
CSS0017314.1	YABBY	YABBY-4	112.135	89.3142	98.3993	93.2765	106.9	97.3192	108.605	92.6597	27.1437	58.4001	76.1745	48.2391	61.4793	51.8653
CSS0002505.1	YABBY	YABBY-5	55.2532	28.1247	79.3121	55.556	58.5848	99.8163	26.779	36.2219	4.37003	4.08085	15.4858	3.54438	4.35576	8.3447
CSS0035563.1	YABBY	YABBY-6	35.6654	37.6132	41.1045	46.5757	68.2707	68.8062	38.7888	38.7486	10.7988	14.4375	31.084	18.783	11.9175	19.9375
CSS0019308.1	ZF-HD	ZF-HD-1	191.569	148.598	130.627	115.232	111.096	93.6108	161.937	157.714	66.5127	43.3144	76.2593	41.4993	47.6599	43.8518
CSS0049919.1	ZF-HD	ZF-HD-10	2.12741	2.02852	1.66344	2.14185	4.36666	1.86283	1.92616	2.07601	1.2303	1.53898	17.6897	0.596901	0.426576	4.42104
CSS0037646.1	ZF-HD	ZF-HD-12	3.53083	2.17009	2.60352	3.99767	7.8833	6.76781	1.82956	2.40011	0.960264	0.67258	8.84677	7.6285	0.0379617	5.68601
CSS0017745.1	ZF-HD	ZF-HD-14	0.256691	1.17405	3.68564	0.727051	0.09939	4.29213	0.787403	0.674295	0.789219	2.09322	0.321745	0.968253	0.679973	1.02616
CSS0006443.1	ZF-HD	ZF-HD-15	1.04497	1.18912	2.55915	1.73743	1.3034	3.40978	0.791905	1.13234	0.452428	0.313009	0.970559	0.37	1.29243	0.547782
CSS0022829.1	ZF-HD	ZF-HD-2	123.156	131.633	103.032	114.583	109.045	112.057	119.167	109.529	48.6551	59.427	80.1298	46.7656	50.2114	49.3246
CSS0048097.1	ZF-HD	ZF-HD-3	37.6689	28.3882	44.6421	40.3153	77.8845	65.7861	41.4646	35.9733	66.5638	25.4314	97.6063	11.1691	28.184	37.9226
CSS0047580.1	ZF-HD	ZF-HD-4	58.9443	42.9887	51.8472	48.8262	61.2801	54.1632	55.9936	51.5799	110.015	41.2457	44.5743	23.0863	52.7239	32.3099
CSS0027426.1	ZF-HD	ZF-HD-5	16.5218	12.0364	13.9336	16.4621	24.1145	18.5728	13.728	12.4726	3.88099	5.30181	23.1371	7.10024	2.00529	6.28107
CSS0031436.1	ZF-HD	ZF-HD-6	1.60338	1.01274	0.879578	1.00875	0.948172	0.988516	0.737098	0.779241	2.14014	2.69565	14.1516	3.86982	1.81335	5.55558
CSS0006493.1	ZF-HD	ZF-HD-7	0.821616	0.506424	0.638596	0.580214	0.889219	0.976116	0.668522	0.357384	1.39842	1.77762	9.26487	2.76624	1.68219	4.07058
CSS0041669.1	ZF-HD	ZF-HD-8	6.27184	4.83044	5.37655	5.54827	9.18918	7.79034	3.67595	4.02361	1.50188	2.1491	13.8671	2.16647	1.3818	6.33795
CSS0043409.1	ZF-HD	ZF-HD-9	2.5126	5.82679	4.28002	6.47807	2.63867	6.99819	1.58317	2.90516	1.10302	4.93591	0.695853	2.82581	1.35245	2.37702

## Sheet: Table S6
Table S6. Expression correlation of BAHD members used for co-expression network construction with different transcription factor genes.
gene_name1	gene_name2	cor_r	pvalue
CsBAHD01	AP2-3	-0.959695	5.6734e-08
CsBAHD01	AP2-6	-0.951089	1.77806e-07
CsBAHD01	AP2-9	-0.948077	2.52837e-07
CsBAHD01	ARF-1	-0.945131	3.49815e-07
CsBAHD01	ARF-10	-0.942374	4.66617e-07
CsBAHD01	ARF-17	-0.932266	1.20351e-06
CsBAHD01	ARF-18	-0.931371	1.29952e-06
CsBAHD01	ARF-2	-0.928159	1.69782e-06
CsBAHD01	ARF-24	-0.92654	1.93383e-06
CsBAHD01	ARF-4	-0.924852	2.208e-06
CsBAHD01	ARF-5	-0.921474	2.85333e-06
CsBAHD01	ARF-6	-0.91845	3.55561e-06
CsBAHD01	ARF-7	-0.917062	3.92227e-06
CsBAHD01	ARF-8	-0.912968	5.18999e-06
CsBAHD01	ARR-B-1	-0.907023	7.61362e-06
CsBAHD01	ARR-B-10	-0.905527	8.35102e-06
CsBAHD01	ARR-B-2	-0.901239	1.07963e-05
CsBAHD01	ARR-B-3	-0.90026	1.14293e-05
CsBAHD01	ARR-B-4	-0.899471	1.19616e-05
CsBAHD01	ARR-B-6	-0.896772	1.39381e-05
CsBAHD01	ARR-B-7	-0.894615	1.57037e-05
CsBAHD01	B3-1	-0.892894	1.72408e-05
CsBAHD01	B3-12	-0.890752	1.9323e-05
CsBAHD01	B3-14	-0.888126	2.21516e-05
CsBAHD01	B3-15	-0.886035	2.46389e-05
CsBAHD01	B3-20	-0.884478	2.6636e-05
CsBAHD01	B3-21	-0.883596	2.7825e-05
CsBAHD01	B3-22	-0.880901	3.17285e-05
CsBAHD01	B3-23	-0.877246	3.77247e-05
CsBAHD01	B3-24	-0.875238	4.13949e-05
CsBAHD01	B3-25	-0.872914	4.60012e-05
CsBAHD01	B3-34	-0.863708	6.85436e-05
CsBAHD01	B3-4	-0.860876	7.7052e-05
CsBAHD01	B3-41	-0.857767	8.73576e-05
CsBAHD01	B3-5	-0.855153	9.68694e-05
CsBAHD01	B3-7	-0.854724	9.85064e-05
CsBAHD01	B3-8	-0.851092	0.000113299
CsBAHD01	BBR-BPC-10	-0.845617	0.000138963
CsBAHD01	BBR-BPC-3	-0.842106	0.000157769
CsBAHD01	BBR-BPC-4	-0.840272	0.000168383
CsBAHD01	BBR-BPC-5	-0.838305	0.000180402
CsBAHD01	BBR-BPC-6	-0.836378	0.000192834
CsBAHD01	BBR-BPC-7	-0.833344	0.000213819
CsBAHD01	BBR-BPC-8	-0.82967	0.000241665
CsBAHD01	BBR-BPC-9	-0.827936	0.000255786
CsBAHD01	BES1-2	-0.825119	0.000280145
CsBAHD01	BES1-3	-0.819897	0.000330239
CsBAHD01	BES1-4	-0.818599	0.000343749
CsBAHD01	BES1-7	-0.817507	0.000355453
CsBAHD01	BES1-8	-0.816259	0.000369224
CsBAHD01	BES1-9	-0.814653	0.000387578
CsBAHD01	bHLH-103	-0.808683	0.000462358
CsBAHD01	bHLH-106	-0.804164	0.000526336
CsBAHD01	bHLH-108	-0.79966	0.000597
CsBAHD01	bHLH-109	-0.798709	0.000612843
CsBAHD01	bHLH-11	-0.797278	0.000637326
CsBAHD01	bHLH-110	-0.796379	0.000653112
CsBAHD01	bHLH-112	-0.795797	0.000663497
CsBAHD01	bHLH-115	-0.795274	0.000672947
CsBAHD01	bHLH-13	-0.790543	0.00076334
CsBAHD01	bHLH-130	-0.78939	0.000786791
CsBAHD01	bHLH-14	-0.786722	0.000843241
CsBAHD01	bHLH-146	-0.785042	0.000880425
CsBAHD01	bHLH-15	-0.783646	0.000912318
CsBAHD01	bHLH-16	-0.782467	0.000939951
CsBAHD01	bHLH-17	-0.78062	0.000984611
CsBAHD01	bHLH-19	-0.779214	0.00101972
CsBAHD01	bHLH-2	-0.776974	0.0010777
CsBAHD01	bHLH-20	-0.776181	0.00109886
CsBAHD01	bHLH-23	-0.773516	0.00117237
CsBAHD01	bHLH-24	-0.771586	0.00122801
CsBAHD01	bHLH-25	-0.770732	0.00125331
CsBAHD01	bHLH-27	-0.769642	0.0012862
CsBAHD01	bHLH-3	-0.768591	0.00131853
CsBAHD01	bHLH-30	-0.766604	0.00138146
CsBAHD01	bHLH-31	-0.765854	0.00140582
CsBAHD01	bHLH-32	-0.7651	0.00143067
CsBAHD01	bHLH-34	-0.764471	0.00145164
CsBAHD01	bHLH-36	-0.763415	0.00148744
CsBAHD01	bHLH-39	-0.762744	0.00151052
CsBAHD01	bHLH-4	-0.761087	0.00156879
CsBAHD01	bHLH-40	-0.759676	0.0016198
CsBAHD01	bHLH-41	-0.759172	0.00163834
CsBAHD01	bHLH-42	-0.75836	0.00166858
CsBAHD01	bHLH-43	-0.756492	0.00173978
CsBAHD01	bHLH-45	-0.755794	0.00176697
CsBAHD01	bHLH-46	-0.754781	0.00180709
CsBAHD01	bHLH-48	-0.753075	0.00187624
CsBAHD01	bHLH-49	-0.752439	0.00190256
CsBAHD01	bHLH-52	-0.749418	0.00203158
CsBAHD01	bHLH-53	-0.748505	0.0020719
CsBAHD01	bHLH-55	-0.74712	0.00213428
CsBAHD01	bHLH-60	-0.744852	0.00223961
CsBAHD01	bHLH-61	-0.743377	0.00231033
CsBAHD01	bHLH-63	-0.74271	0.00234288
CsBAHD01	bHLH-65	-0.742307	0.00236272
CsBAHD01	bHLH-66	-0.741752	0.00239022
CsBAHD01	bHLH-7	-0.739606	0.00249914
CsBAHD01	bHLH-71	-0.739432	0.0025081
CsBAHD01	bHLH-76	-0.736824	0.00264604
CsBAHD01	bHLH-78	-0.73536	0.00272605
CsBAHD01	bHLH-8	-0.734247	0.00278817
CsBAHD01	bHLH-81	-0.732852	0.00286759
CsBAHD01	bHLH-83	-0.731513	0.00294543
CsBAHD01	bHLH-85	-0.73019	0.003024
CsBAHD01	bHLH-92	-0.72781	0.00316955
CsBAHD01	bHLH-95	-0.726579	0.00324696
CsBAHD01	bHLH-96	-0.725624	0.00330801
CsBAHD01	bHLH-97	-0.725094	0.00334227
CsBAHD01	bZIP-1	-0.72412	0.003406
CsBAHD01	bZIP-13	-0.722488	0.00351489
CsBAHD01	bZIP-14	-0.72208	0.00354255
CsBAHD01	bZIP-16	-0.720451	0.00365468
CsBAHD01	bZIP-18	-0.719479	0.00372288
CsBAHD01	bZIP-21	-0.718177	0.00381578
CsBAHD01	bZIP-23	-0.717544	0.00386164
CsBAHD01	bZIP-25	-0.715768	0.00399249
CsBAHD01	bZIP-30	-0.715327	0.00402559
CsBAHD01	bZIP-31	-0.71406	0.00412168
CsBAHD01	bZIP-33	-0.713773	0.0041437
CsBAHD01	bZIP-35	-0.711864	0.00429252
CsBAHD01	bZIP-36	-0.71133	0.00433488
CsBAHD01	bZIP-38	-0.709347	0.00449506
CsBAHD01	bZIP-39	-0.708795	0.00454048
CsBAHD01	bZIP-4	-0.708172	0.00459214
CsBAHD01	bZIP-40	-0.707714	0.00463042
CsBAHD01	bZIP-43	-0.707394	0.00465735
CsBAHD01	bZIP-44	-0.706903	0.0046989
CsBAHD01	bZIP-45	-0.706139	0.004764
CsBAHD01	bZIP-46	-0.705146	0.00484977
CsBAHD01	bZIP-5	-0.704099	0.00494155
CsBAHD01	bZIP-56	-0.702524	0.00508204
CsBAHD01	bZIP-60	-0.701861	0.00514212
CsBAHD01	bZIP-65	-0.701446	0.00518005
CsBAHD01	bZIP-8	-0.70009	0.00530531
CsBAHD01	bZIP-9	-0.699409	0.00536915
CsBAHD01	C2H2-10	-0.698422	0.00546267
CsBAHD01	C2H2-14	-0.697367	0.00556416
CsBAHD01	C2H2-16	-0.695493	0.0057479
CsBAHD01	C2H2-2	-0.69479	0.00581805
CsBAHD01	C2H2-21	-0.693256	0.00597344
CsBAHD01	C2H2-26	-0.69167	0.00613738
CsBAHD01	C2H2-27	-0.690931	0.00621499
CsBAHD01	C2H2-32	-0.689564	0.00636059
CsBAHD01	C2H2-33	-0.689058	0.00641513
CsBAHD01	C2H2-38	-0.687806	0.00655172
CsBAHD01	C2H2-39	-0.687479	0.00658778
CsBAHD01	C2H2-40	-0.686163	0.00673426
CsBAHD01	C2H2-41	-0.685417	0.00681854
CsBAHD01	C2H2-42	-0.684962	0.00687026
CsBAHD01	C2H2-45	-0.68398	0.00698307
CsBAHD01	C2H2-48	-0.683465	0.00704269
CsBAHD01	C2H2-49	-0.683227	0.00707047
CsBAHD01	C2H2-52	-0.681853	0.00723218
CsBAHD01	C2H2-54	-0.681375	0.00728909
CsBAHD01	C2H2-55	-0.681165	0.00731416
CsBAHD01	C2H2-56	-0.68068	0.00737255
CsBAHD01	C2H2-58	-0.679954	0.00746034
CsBAHD01	C2H2-59	-0.679818	0.00747692
CsBAHD01	C2H2-6	-0.679537	0.00751121
CsBAHD01	C2H2-66	-0.678788	0.00760324
CsBAHD01	C2H2-7	-0.677519	0.00776112
CsBAHD01	C2H2-75	-0.677176	0.00780432
CsBAHD01	C2H2-78	-0.676985	0.00782839
CsBAHD01	C2H2-8	-0.676724	0.00786138
CsBAHD01	C2H2-82	-0.675695	0.00799252
CsBAHD01	C2H2-9	-0.674701	0.00812088
CsBAHD01	C3H-1	-0.673634	0.00826032
CsBAHD01	C3H-10	-0.673468	0.00828225
CsBAHD01	C3H-11	-0.672888	0.00835895
CsBAHD01	C3H-12	-0.672475	0.00841403
CsBAHD01	C3H-13	-0.67192	0.00848843
CsBAHD01	C3H-14	-0.671547	0.00853868
CsBAHD01	C3H-15	-0.671103	0.00859881
CsBAHD01	C3H-16	-0.670655	0.00865967
CsBAHD01	C3H-17	-0.670022	0.00874652
CsBAHD01	C3H-18	-0.66922	0.00885742
CsBAHD01	C3H-19	-0.669019	0.00888525
CsBAHD01	C3H-21	-0.667694	0.00907135
CsBAHD01	C3H-22	-0.66693	0.00917994
CsBAHD01	C3H-25	-0.665876	0.00933142
CsBAHD01	C3H-26	-0.665656	0.00936321
CsBAHD01	C3H-29	-0.664805	0.0094873
CsBAHD01	C3H-3	-0.664491	0.00953338
CsBAHD01	C3H-31	-0.663561	0.00967092
CsBAHD01	C3H-32	-0.662627	0.00981055
CsBAHD01	C3H-34	-0.662024	0.0099015
CsBAHD01	C3H-36	-0.661714	0.00994853
CsBAHD01	C3H-4	0.661536	0.00997559
CsBAHD01	C3H-45	0.661701	0.00995049
CsBAHD01	C3H-5	0.662095	0.00989075
CsBAHD01	C3H-7	0.663073	0.00974359
CsBAHD01	CAMTA-1	0.663539	0.00967416
CsBAHD01	CAMTA-2	0.663865	0.00962574
CsBAHD01	CAMTA-4	0.664197	0.00957667
CsBAHD01	CAMTA-5	0.664526	0.00952817
CsBAHD01	CAMTA-8	0.665139	0.00943839
CsBAHD01	CO-like-1	0.665372	0.00940448
CsBAHD01	CO-like-2	0.665855	0.00933447
CsBAHD01	CO-like-3	0.666005	0.00931269
CsBAHD01	CO-like-7	0.66646	0.00924728
CsBAHD01	CPP-1	0.66666	0.00921849
CsBAHD01	CPP-2	0.667073	0.00915955
CsBAHD01	CPP-3	0.667204	0.00914081
CsBAHD01	CPP-4	0.66747	0.00910298
CsBAHD01	CPP-6	0.66808	0.00901686
CsBAHD01	CsBAHD13	0.668968	0.00889236
CsBAHD01	CsBAHD15	0.669001	0.00888784
CsBAHD01	CsBAHD18	0.669325	0.00884284
CsBAHD01	CsBAHD31	0.66936	0.00883789
CsBAHD01	CsBAHD56	0.669487	0.00882034
CsBAHD01	CsBAHD72	0.670176	0.0087253
CsBAHD01	DBB-8	0.671806	0.00850371
CsBAHD01	Dof-10	0.672316	0.00843528
CsBAHD01	Dof-13	0.672838	0.00836569
CsBAHD01	Dof-14	0.672976	0.00834738
CsBAHD01	Dof-16	0.673566	0.00826935
CsBAHD01	Dof-19	0.674265	0.0081777
CsBAHD01	Dof-20	0.675306	0.00804256
CsBAHD01	Dof-21	0.675604	0.00800423
CsBAHD01	Dof-25	0.676516	0.00788768
CsBAHD01	Dof-3	0.677009	0.00782533
CsBAHD01	Dof-30	0.677839	0.00772115
CsBAHD01	Dof-34	0.678067	0.00769261
CsBAHD01	Dof-37	0.678384	0.00765321
CsBAHD01	Dof-5	0.679228	0.00754907
CsBAHD01	Dof-8	0.679878	0.00746967
CsBAHD01	Dof-9	0.680146	0.00743701
CsBAHD01	E2F-DP-4	0.680501	0.00739406
CsBAHD01	E2F-DP-9	0.681375	0.00728914
CsBAHD01	EIL-2	0.681803	0.00723809
CsBAHD01	EIL-3	0.682065	0.00720708
CsBAHD01	EIL-4	0.68251	0.00715444
CsBAHD01	EIL-5	0.682768	0.00712416
CsBAHD01	EIL-6	0.682894	0.00710942
CsBAHD01	ERF-1	0.683129	0.00708187
CsBAHD01	ERF-107	0.683922	0.00698977
CsBAHD01	ERF-109	0.68413	0.00696568
CsBAHD01	ERF-11	0.684645	0.00690648
CsBAHD01	ERF-112	0.684842	0.00688394
CsBAHD01	ERF-13	0.685099	0.00685464
CsBAHD01	ERF-16	0.685544	0.00680409
CsBAHD01	ERF-17	0.685831	0.00677169
CsBAHD01	ERF-21	0.686034	0.0067488
CsBAHD01	ERF-25	0.686688	0.00667557
CsBAHD01	ERF-27	0.686967	0.00664448
CsBAHD01	ERF-28	0.687201	0.00661854
CsBAHD01	ERF-32	0.687687	0.00656484
CsBAHD01	ERF-4	0.68816	0.00651284
CsBAHD01	ERF-46	0.688746	0.00644894
CsBAHD01	ERF-51	0.689434	0.00637455
CsBAHD01	ERF-52	0.689634	0.00635311
CsBAHD01	ERF-56	0.690799	0.00622898
CsBAHD01	ERF-57	0.690897	0.00621859
CsBAHD01	ERF-6	0.691487	0.00615651
CsBAHD01	ERF-67	0.692675	0.00603304
CsBAHD01	ERF-69	0.693136	0.00598564
CsBAHD01	ERF-7	0.693168	0.00598244
CsBAHD01	ERF-71	0.693906	0.0059072
CsBAHD01	ERF-79	0.694287	0.00586858
CsBAHD01	FAR1-1	0.69619	0.00567896
CsBAHD01	FAR1-11	0.696518	0.00564681
CsBAHD01	FAR1-12	0.69695	0.00560464
CsBAHD01	FAR1-13	0.69752	0.00554937
CsBAHD01	FAR1-14	0.697963	0.00550665
CsBAHD01	FAR1-15	0.698346	0.00546999
CsBAHD01	FAR1-16	0.698823	0.00542457
CsBAHD01	FAR1-17	0.699128	0.00539566
CsBAHD01	FAR1-18	0.699672	0.00534446
CsBAHD01	FAR1-20	0.700086	0.00530566
CsBAHD01	FAR1-21	0.700548	0.00526277
CsBAHD01	FAR1-23	0.700593	0.00525856
CsBAHD01	FAR1-24	0.700654	0.00525293
CsBAHD01	FAR1-25	0.70157	0.00516865
CsBAHD01	FAR1-26	0.702123	0.00511833
CsBAHD01	FAR1-27	0.702203	0.00511109
CsBAHD01	FAR1-28	0.702301	0.00510217
CsBAHD01	FAR1-3	0.703059	0.00503396
CsBAHD01	FAR1-32	0.703824	0.00496581
CsBAHD01	FAR1-35	0.704238	0.00492926
CsBAHD01	FAR1-36	0.704633	0.00489456
CsBAHD01	FAR1-37	0.705337	0.00483317
CsBAHD01	FAR1-39	0.705586	0.00481161
CsBAHD01	FAR1-4	0.705957	0.00477968
CsBAHD01	FAR1-43	0.706372	0.00474408
CsBAHD01	FAR1-46	0.707494	0.0046489
CsBAHD01	FAR1-47	0.70815	0.00459403
CsBAHD01	FAR1-6	0.708983	0.00452501
CsBAHD01	FAR1-7	0.709394	0.00449119
CsBAHD01	FAR1-8	0.709809	0.00445736
CsBAHD01	G2-like-1	0.710461	0.00440447
CsBAHD01	G2-like-10	0.710884	0.00437047
CsBAHD01	G2-like-14	0.711295	0.00433763
CsBAHD01	G2-like-15	0.711911	0.00428874
CsBAHD01	G2-like-16	0.712194	0.00426648
CsBAHD01	G2-like-19	0.712656	0.00423024
CsBAHD01	G2-like-2	0.713315	0.004179
CsBAHD01	G2-like-20	0.713507	0.00416418
CsBAHD01	G2-like-22	0.714183	0.00411226
CsBAHD01	G2-like-23	0.714503	0.00408788
CsBAHD01	G2-like-24	0.714703	0.0040727
CsBAHD01	G2-like-25	0.714941	0.00405463
CsBAHD01	G2-like-27	0.715526	0.00401063
CsBAHD01	G2-like-28	0.715994	0.00397565
CsBAHD01	G2-like-34	0.717377	0.00387376
CsBAHD01	G2-like-37	0.717914	0.00383477
CsBAHD01	G2-like-38	0.718161	0.00381692
CsBAHD01	G2-like-39	0.718843	0.00376799
CsBAHD01	G2-like-4	0.7194	0.00372843
CsBAHD01	G2-like-40	0.719543	0.00371837
CsBAHD01	G2-like-47	0.72104	0.0036138
CsBAHD01	G2-like-5	0.721595	0.00357564
CsBAHD01	G2-like-51	0.721761	0.00356428
CsBAHD01	G2-like-7	0.721877	0.00355634
CsBAHD01	G2-like-8	0.722653	0.00350374
CsBAHD01	GATA-1	0.722792	0.00349442
CsBAHD01	GATA-10	0.723101	0.00347371
CsBAHD01	GATA-11	0.723437	0.00345127
CsBAHD01	GATA-13	0.723596	0.00344067
CsBAHD01	GATA-18	0.724324	0.00339259
CsBAHD01	GATA-19	0.724572	0.0033763
CsBAHD01	GATA-2	0.724963	0.00335077
CsBAHD01	GATA-21	0.725133	0.00333976
CsBAHD01	GATA-23	0.72554	0.00331343
CsBAHD01	GATA-24	0.725929	0.00328838
CsBAHD01	GATA-26	0.72638	0.00325961
CsBAHD01	GATA-33	0.726894	0.00322702
CsBAHD01	GATA-34	0.727238	0.00320533
CsBAHD01	GATA-35	0.727788	0.0031709
CsBAHD01	GATA-4	0.727961	0.00316014
CsBAHD01	GATA-5	0.72845	0.00312987
CsBAHD01	GATA-6	0.728913	0.00310142
CsBAHD01	GATA-8	0.729526	0.0030641
CsBAHD01	GeBP-2	0.730092	0.00302994
CsBAHD01	GeBP-4	0.730597	0.00299968
CsBAHD01	GeBP-5	0.730987	0.0029765
CsBAHD01	GRAS-1	0.731365	0.00295418
CsBAHD01	GRAS-10	0.731481	0.00294735
CsBAHD01	GRAS-14	0.73316	0.0028499
CsBAHD01	GRAS-15	0.733647	0.00282207
CsBAHD01	GRAS-17	0.734312	0.00278451
CsBAHD01	GRAS-19	0.734465	0.00277591
CsBAHD01	GRAS-20	0.734666	0.00276464
CsBAHD01	GRAS-22	0.73521	0.00273436
CsBAHD01	GRAS-24	0.735269	0.00273108
CsBAHD01	GRAS-27	0.735377	0.00272513
CsBAHD01	GRAS-29	0.735724	0.00270602
CsBAHD01	GRAS-31	0.73622	0.00267882
CsBAHD01	GRAS-32	0.736725	0.00265139
CsBAHD01	GRAS-33	0.737296	0.00262065
CsBAHD01	GRAS-36	0.737733	0.00259733
CsBAHD01	GRAS-37	0.738689	0.00254682
CsBAHD01	GRAS-38	0.739355	0.0025121
CsBAHD01	GRAS-39	0.739624	0.00249821
CsBAHD01	GRAS-4	0.739994	0.00247916
CsBAHD01	GRAS-40	0.740158	0.00247076
CsBAHD01	GRAS-41	0.740862	0.00243495
CsBAHD01	GRAS-42	0.741228	0.00241645
CsBAHD01	GRAS-43	0.741762	0.00238976
CsBAHD01	GRAS-44	0.742131	0.00237143
CsBAHD01	GRAS-46	0.742966	0.00233031
CsBAHD01	GRAS-49	0.744057	0.00227753
CsBAHD01	GRAS-53	0.744508	0.00225597
CsBAHD01	GRAS-57	0.74497	0.00223403
CsBAHD01	GRAS-9	0.746003	0.00218567
CsBAHD01	GRF-1	0.746436	0.00216565
CsBAHD01	GRF-4	0.746887	0.00214493
CsBAHD01	HB-other-12	0.74741	0.00212111
CsBAHD01	HB-other-2	0.747993	0.00209478
CsBAHD01	HB-other-3	0.748562	0.00206937
CsBAHD01	HB-other-4	0.749007	0.00204964
CsBAHD01	HB-other-5	0.749491	0.00202836
CsBAHD01	HB-other-7	0.749691	0.00201964
CsBAHD01	HB-other-9	0.750509	0.00198421
CsBAHD01	HB-PHD-1	0.751085	0.00195955
CsBAHD01	HB-PHD-3	0.751777	0.00193026
CsBAHD01	HD-ZIP-10	0.752432	0.00190285
CsBAHD01	HD-ZIP-11	0.752643	0.00189406
CsBAHD01	HD-ZIP-12	0.753685	0.0018513
CsBAHD01	HD-ZIP-13	0.753897	0.00184267
CsBAHD01	HD-ZIP-14	0.754109	0.00183409
CsBAHD01	HD-ZIP-2	0.756265	0.00174857
CsBAHD01	HD-ZIP-28	0.757628	0.00169618
CsBAHD01	HD-ZIP-3	0.757814	0.00168914
CsBAHD01	HD-ZIP-35	0.759036	0.00164337
CsBAHD01	HD-ZIP-36	0.759377	0.00163077
CsBAHD01	HD-ZIP-5	0.759817	0.00161466
CsBAHD01	HD-ZIP-6	0.760187	0.00160118
CsBAHD01	HD-ZIP-7	0.760674	0.00158359
CsBAHD01	HD-ZIP-8	0.760821	0.00157831
CsBAHD01	HSF-1	0.761529	0.00155307
CsBAHD01	HSF-10	0.762091	0.00153328
CsBAHD01	HSF-11	0.762397	0.00152259
CsBAHD01	HSF-14	0.762843	0.0015071
CsBAHD01	HSF-15	0.763258	0.00149283
CsBAHD01	HSF-2	0.763906	0.00147072
CsBAHD01	HSF-3	0.764632	0.00144626
CsBAHD01	HSF-5	0.764894	0.00143751
CsBAHD01	HSF-6	0.765119	0.00143005
CsBAHD01	HSF-8	0.765492	0.00141771
CsBAHD01	LBD-1	0.766013	0.00140065
CsBAHD01	LBD-14	0.767034	0.00136766
CsBAHD01	LBD-4	0.769082	0.00130335
CsBAHD01	LSD-2	0.770811	0.00125095
CsBAHD01	MIKC_MADS-1	0.771108	0.00124212
CsBAHD01	MIKC_MADS-12	0.772217	0.00120961
CsBAHD01	MIKC_MADS-14	0.772436	0.00120325
CsBAHD01	MIKC_MADS-17	0.772638	0.00119743
CsBAHD01	MIKC_MADS-2	0.773106	0.00118401
CsBAHD01	MIKC_MADS-22	0.773475	0.00117353
CsBAHD01	MIKC_MADS-3	0.7738	0.00116437
CsBAHD01	MIKC_MADS-4	0.77396	0.00115987
CsBAHD01	MIKC_MADS-5	0.774247	0.00115183
CsBAHD01	MIKC_MADS-6	0.774536	0.00114378
CsBAHD01	MIKC_MADS-8	0.77504	0.00112988
CsBAHD01	MIKC_MADS-9	0.775601	0.00111454
CsBAHD01	M-type_MADS-10	0.776719	0.00108446
CsBAHD01	M-type_MADS-11	0.776955	0.0010782
CsBAHD01	M-type_MADS-18	0.777323	0.0010685
CsBAHD01	M-type_MADS-2	0.777895	0.00105354
CsBAHD01	M-type_MADS-22	0.777939	0.0010524
CsBAHD01	M-type_MADS-4	0.778152	0.00104689
CsBAHD01	M-type_MADS-5	0.778917	0.00102726
CsBAHD01	M-type_MADS-6	0.779044	0.00102402
CsBAHD01	M-type_MADS-7	0.779545	0.00101135
CsBAHD01	M-type_MADS-8	0.779862	0.0010034
CsBAHD01	MYB_related-11	0.780433	0.000989216
CsBAHD01	MYB_related-15	0.781504	0.000963016
CsBAHD01	MYB_related-16	0.781683	0.000958712
CsBAHD01	MYB_related-17	0.782196	0.000946402
CsBAHD01	MYB_related-19	0.782433	0.000940756
CsBAHD01	MYB_related-2	0.782657	0.000935451
CsBAHD01	MYB_related-20	0.783354	0.000919103
CsBAHD01	MYB_related-22	0.783909	0.000906236
CsBAHD01	MYB_related-23	0.784699	0.000888167
CsBAHD01	MYB_related-24	0.785071	0.000879762
CsBAHD01	MYB_related-25	0.785265	0.00087541
CsBAHD01	MYB_related-27	0.785896	0.000861365
CsBAHD01	MYB_related-28	0.785966	0.000859813
CsBAHD01	MYB_related-3	0.786133	0.000856134
CsBAHD01	MYB_related-30	0.786294	0.000852587
CsBAHD01	MYB_related-31	0.78671	0.000843506
CsBAHD01	MYB_related-33	0.786991	0.000837415
CsBAHD01	MYB_related-34	0.787502	0.000826404
CsBAHD01	MYB_related-38	0.787679	0.000822626
CsBAHD01	MYB_related-4	0.7882	0.00081158
CsBAHD01	MYB_related-40	0.788428	0.000806791
CsBAHD01	MYB_related-43	0.789727	0.000779875
CsBAHD01	MYB_related-45	0.790003	0.000774258
CsBAHD01	MYB_related-48	0.79048	0.000764611
CsBAHD01	MYB_related-49	0.791483	0.000744645
CsBAHD01	MYB_related-57	0.791985	0.000734813
CsBAHD01	MYB_related-6	0.792407	0.000726635
CsBAHD01	MYB_related-64	0.793	0.000715244
CsBAHD01	MYB_related-65	0.793477	0.000706203
CsBAHD01	MYB_related-66	0.793811	0.00069993
CsBAHD01	MYB_related-8	0.79431	0.000690623
CsBAHD01	MYB_related-9	0.794796	0.000681655
CsBAHD01	MYB-105	0.795136	0.000675451
CsBAHD01	MYB-108	0.795279	0.000672849
CsBAHD01	MYB-118	0.795537	0.000668171
CsBAHD01	MYB-12	0.796073	0.000658557
CsBAHD01	MYB-13	0.796977	0.000642575
CsBAHD01	MYB-14	0.797504	0.000633408
CsBAHD01	MYB-18	0.798244	0.000620717
CsBAHD01	MYB-19	0.79885	0.000610473
CsBAHD01	MYB-20	0.799411	0.000601111
CsBAHD01	MYB-23	0.799681	0.000596658
CsBAHD01	MYB-26	0.800522	0.000582922
CsBAHD01	MYB-29	0.802024	0.000559012
CsBAHD01	MYB-31	0.802803	0.000546933
CsBAHD01	MYB-33	0.803047	0.0005432
CsBAHD01	MYB-34	0.803227	0.000540446
CsBAHD01	MYB-36	0.804148	0.000526576
CsBAHD01	MYB-38	0.80475	0.000517658
CsBAHD01	MYB-39	0.805142	0.000511916
CsBAHD01	MYB-4	0.806199	0.0004967
CsBAHD01	MYB-41	0.806413	0.000493664
CsBAHD01	MYB-43	0.807074	0.000484377
CsBAHD01	MYB-45	0.80764	0.000476539
CsBAHD01	MYB-47	0.808092	0.000470347
CsBAHD01	MYB-48	0.808615	0.000463273
CsBAHD01	MYB-5	0.809519	0.000451234
CsBAHD01	MYB-50	0.809763	0.000448034
CsBAHD01	MYB-52	0.810254	0.000441648
CsBAHD01	MYB-54	0.810897	0.000433382
CsBAHD01	MYB-56	0.811456	0.000426303
CsBAHD01	MYB-6	0.811941	0.000420237
CsBAHD01	MYB-62	0.812024	0.000419206
CsBAHD01	MYB-68	0.813423	0.000402129
CsBAHD01	MYB-69	0.813723	0.000398538
CsBAHD01	MYB-70	0.814115	0.000393886
CsBAHD01	MYB-73	0.814432	0.000390166
CsBAHD01	MYB-74	0.814937	0.00038428
CsBAHD01	MYB-75	0.815632	0.00037631
CsBAHD01	MYB-76	0.816116	0.000370836
CsBAHD01	MYB-77	0.816307	0.00036869
CsBAHD01	MYB-8	0.817269	0.000358052
CsBAHD01	MYB-9	0.818297	0.000346951
CsBAHD01	NAC-11	0.819675	0.000332517
CsBAHD01	NAC-12	0.819973	0.000329457
CsBAHD01	NAC-14	0.820455	0.000324567
CsBAHD01	NAC-15	0.821149	0.000317622
CsBAHD01	NAC-19	0.822474	0.000304682
CsBAHD01	NAC-2	0.823017	0.000299509
CsBAHD01	NAC-21	0.82351	0.000294875
CsBAHD01	NAC-24	0.824397	0.000286676
CsBAHD01	NAC-26	0.82502	0.000281034
CsBAHD01	NAC-29	0.825562	0.000276193
CsBAHD01	NAC-30	0.826182	0.000270738
CsBAHD01	NAC-33	0.827011	0.000263583
CsBAHD01	NAC-39	0.827515	0.00025931
CsBAHD01	NAC-43	0.828682	0.000249626
CsBAHD01	NAC-46	0.830013	0.000238943
CsBAHD01	NAC-48	0.831098	0.000230516
CsBAHD01	NAC-49	0.832144	0.000222616
CsBAHD01	NAC-5	0.832442	0.0002204
CsBAHD01	NAC-53	0.832718	0.000218374
CsBAHD01	NAC-6	0.833442	0.000213114
CsBAHD01	NAC-62	0.833607	0.000211931
CsBAHD01	NAC-66	0.833681	0.0002114
CsBAHD01	NAC-7	0.834254	0.000207343
CsBAHD01	NAC-71	0.834521	0.000205471
CsBAHD01	NF-X1-1	0.835304	0.000200068
CsBAHD01	NF-X1-2	0.835909	0.000195965
CsBAHD01	NF-X1-3	0.836229	0.000193824
CsBAHD01	NF-YA-1	0.836529	0.00019184
CsBAHD01	NF-YA-11	0.837021	0.000188612
CsBAHD01	NF-YA-2	0.837644	0.000184588
CsBAHD01	NF-YA-3	0.837992	0.00018237
CsBAHD01	NF-YA-4	0.838739	0.000177687
CsBAHD01	NF-YA-5	0.839147	0.000175172
CsBAHD01	NF-YA-6	0.839999	0.00017001
CsBAHD01	NF-YB-11	0.840805	0.000165242
CsBAHD01	NF-YB-14	0.841078	0.00016365
CsBAHD01	NF-YB-5	0.841701	0.000160063
CsBAHD01	NF-YB-7	0.842013	0.000158294
CsBAHD01	NF-YB-8	0.842231	0.000157068
CsBAHD01	NF-YB-9	0.842876	0.000153478
CsBAHD01	NF-YC-1	0.843828	0.000148302
CsBAHD01	NF-YC-2	0.844347	0.000145543
CsBAHD01	NF-YC-3	0.845099	0.00014162
CsBAHD01	NF-YC-4	0.845572	0.000139192
CsBAHD01	Nin-like-1	0.846378	0.000135137
CsBAHD01	Nin-like-10	0.847096	0.000131608
CsBAHD01	Nin-like-12	0.847984	0.000127345
CsBAHD01	Nin-like-13	0.848391	0.00012543
CsBAHD01	Nin-like-14	0.848762	0.000123704
CsBAHD01	Nin-like-18	0.85005	0.000117859
CsBAHD01	Nin-like-19	0.850361	0.000116484
CsBAHD01	Nin-like-2	0.85072	0.000114912
CsBAHD01	Nin-like-20	0.851111	0.000113218
CsBAHD01	Nin-like-21	0.851966	0.000109587
CsBAHD01	Nin-like-23	0.852748	0.000106345
CsBAHD01	Nin-like-24	0.853101	0.000104909
CsBAHD01	Nin-like-29	0.85408	0.000101009
CsBAHD01	Nin-like-3	0.854628	9.88777e-05
CsBAHD01	Nin-like-30	0.854814	9.81628e-05
CsBAHD01	Nin-like-37	0.85545	9.57473e-05
CsBAHD01	Nin-like-38	0.855665	9.49438e-05
CsBAHD01	Nin-like-39	0.856066	9.34554e-05
CsBAHD01	Nin-like-4	0.856309	9.25655e-05
CsBAHD01	Nin-like-7	0.857466	8.84144e-05
CsBAHD01	Nin-like-8	0.858028	8.64521e-05
CsBAHD01	RAV-3	0.858721	8.40851e-05
CsBAHD01	S1Fa-like-1	0.858926	8.33913e-05
CsBAHD01	S1Fa-like-2	0.859289	8.21808e-05
CsBAHD01	SBP-1	0.860063	7.96451e-05
CsBAHD01	SBP-10	0.860702	7.75999e-05
CsBAHD01	SBP-12	0.860926	7.68922e-05
CsBAHD01	SBP-13	0.861686	7.45355e-05
CsBAHD01	SBP-14	0.862299	7.26755e-05
CsBAHD01	SBP-15	0.862867	7.09879e-05
CsBAHD01	SBP-18	0.863578	6.89187e-05
CsBAHD01	SBP-19	0.863947	6.78634e-05
CsBAHD01	SBP-2	0.864215	6.71071e-05
CsBAHD01	SBP-20	0.864351	6.67254e-05
CsBAHD01	SBP-24	0.865321	6.40525e-05
CsBAHD01	SBP-28	0.86591	6.24737e-05
CsBAHD01	SBP-3	0.866217	6.16639e-05
CsBAHD01	SBP-4	0.866764	6.02384e-05
CsBAHD01	SBP-7	0.867954	5.72357e-05
CsBAHD01	SBP-8	0.8682	5.66299e-05
CsBAHD01	TALE-10	0.868657	5.5521e-05
CsBAHD01	TALE-11	0.869893	5.2606e-05
CsBAHD01	TALE-12	0.870258	5.17694e-05
CsBAHD01	TALE-13	0.870694	5.07824e-05
CsBAHD01	TALE-15	0.871535	4.89269e-05
CsBAHD01	TALE-2	0.872443	4.6984e-05
CsBAHD01	TALE-3	0.872666	4.65167e-05
CsBAHD01	TALE-4	0.873058	4.57041e-05
CsBAHD01	TALE-5	0.874107	4.35878e-05
CsBAHD01	TCP-1	0.875336	4.121e-05
CsBAHD01	TCP-12	0.876603	3.88707e-05
CsBAHD01	TCP-13	0.877424	3.74141e-05
CsBAHD01	TCP-18	0.878501	3.55697e-05
CsBAHD01	TCP-2	0.878947	3.48294e-05
CsBAHD01	TCP-3	0.87964	3.37014e-05
CsBAHD01	TCP-7	0.880771	3.19263e-05
CsBAHD01	TCP-9	0.881209	3.12596e-05
CsBAHD01	Trihelix-10	0.88255	2.92905e-05
CsBAHD01	Trihelix-12	0.883535	2.7908e-05
CsBAHD01	Trihelix-13	0.884445	2.66796e-05
CsBAHD01	Trihelix-14	0.884695	2.63494e-05
CsBAHD01	Trihelix-16	0.885461	2.53601e-05
CsBAHD01	Trihelix-18	0.886106	2.45508e-05
CsBAHD01	Trihelix-2	0.886681	2.38478e-05
CsBAHD01	Trihelix-20	0.888633	2.15801e-05
CsBAHD01	Trihelix-21	0.889415	2.07231e-05
CsBAHD01	Trihelix-22	0.890057	2.00409e-05
CsBAHD01	Trihelix-25	0.891384	1.86884e-05
CsBAHD01	Trihelix-29	0.892409	1.76951e-05
CsBAHD01	Trihelix-3	0.893377	1.6797e-05
CsBAHD01	Trihelix-30	0.894629	1.56916e-05
CsBAHD01	Trihelix-31	0.895309	1.51171e-05
CsBAHD01	Trihelix-32	0.895769	1.47381e-05
CsBAHD01	Trihelix-33	0.896678	1.40119e-05
CsBAHD01	Trihelix-34	0.897174	1.36281e-05
CsBAHD01	Trihelix-35	0.897891	1.30885e-05
CsBAHD01	Trihelix-38	0.898972	1.2309e-05
CsBAHD01	Trihelix-4	0.899752	1.17701e-05
CsBAHD01	Trihelix-40	0.900507	1.12668e-05
CsBAHD01	Trihelix-41	0.900938	1.09881e-05
CsBAHD01	Trihelix-42	0.901486	1.06411e-05
CsBAHD01	Trihelix-43	0.901875	1.04002e-05
CsBAHD01	Trihelix-45	0.902685	9.91379e-06
CsBAHD01	Trihelix-5	0.903134	9.65231e-06
CsBAHD01	Trihelix-6	0.903903	9.21697e-06
CsBAHD01	Trihelix-7	0.904535	8.87162e-06
CsBAHD01	Trihelix-8	0.905758	8.23362e-06
CsBAHD01	VOZ-2	0.906405	7.91157e-06
CsBAHD01	Whirly-1	0.907457	7.41038e-06
CsBAHD01	Whirly-2	0.90828	7.03658e-06
CsBAHD01	WOX-1	0.908898	6.76584e-06
CsBAHD01	WOX-10	0.909657	6.44566e-06
CsBAHD01	WOX-5	0.911369	5.76842e-06
CsBAHD01	WOX-9	0.912027	5.5242e-06
CsBAHD01	WRKY-13	0.914198	4.77816e-06
CsBAHD01	WRKY-15	0.916217	4.16044e-06
CsBAHD01	WRKY-16	0.916745	4.01047e-06
CsBAHD01	WRKY-2	0.918553	3.52938e-06
CsBAHD01	WRKY-20	0.918938	3.43355e-06
CsBAHD01	WRKY-21	0.92082	2.99457e-06
CsBAHD01	WRKY-22	0.921317	2.88673e-06
CsBAHD01	WRKY-25	0.923138	2.51851e-06
CsBAHD01	WRKY-26	0.924137	2.33355e-06
CsBAHD01	WRKY-28	0.926451	1.94759e-06
CsBAHD01	WRKY-36	0.928549	1.64469e-06
CsBAHD01	WRKY-39	0.93098	1.34349e-06
CsBAHD01	WRKY-56	0.93773	7.35341e-07
CsBAHD01	WRKY-58	0.938928	6.56181e-07
CsBAHD01	WRKY-59	0.94054	5.60832e-07
CsBAHD01	WRKY-6	0.942886	4.4279e-07
CsBAHD01	WRKY-9	0.944752	3.64258e-07
CsBAHD01	YABBY-2	0.94644	3.03516e-07
CsBAHD01	YABBY-3	0.947878	2.58594e-07
CsBAHD01	YABBY-4	0.949296	2.19825e-07
CsBAHD01	YABBY-6	0.952481	1.4999e-07
CsBAHD01	ZF-HD-1	0.955381	1.03449e-07
CsBAHD01	ZF-HD-2	0.958549	6.69602e-08
CsBAHD01	ZF-HD-5	0.967153	1.68937e-08
CsBAHD08	bHLH-105	-0.806181	0.000496957
CsBAHD08	CsBAHD12	0.668847	0.00890934
CsBAHD08	CsBAHD98	0.671716	0.00851577
CsBAHD08	ERF-64	0.692494	0.00605173
CsBAHD08	ERF-98	0.695725	0.00572493
CsBAHD08	HD-ZIP-30	0.758312	0.00167035
CsBAHD08	LBD-3	0.768294	0.00132778
CsBAHD08	MYB-64	0.81206	0.000418753
CsBAHD08	MYB-92	0.818705	0.000342634
CsBAHD08	TCP-15	0.878463	3.56333e-05
CsBAHD08	WRKY-41	0.931947	1.23706e-06
CsBAHD08	WRKY-54	0.936094	8.56113e-07
CsBAHD100	AP2-12	-0.967087	1.70963e-08
CsBAHD100	B3-26	-0.870032	5.22843e-05
CsBAHD100	bHLH-105	-0.80577	0.000502833
CsBAHD100	bHLH-107	-0.802275	0.000555111
CsBAHD100	bHLH-124	-0.792486	0.000725098
CsBAHD100	bHLH-14	-0.78657	0.000846557
CsBAHD100	bHLH-19	-0.779155	0.00102121
CsBAHD100	bHLH-5	-0.751029	0.00196194
CsBAHD100	bZIP-20	-0.718476	0.00379426
CsBAHD100	C2H2-83	-0.675368	0.00803453
CsBAHD100	CsBAHD107	0.668785	0.00891793
CsBAHD100	CsBAHD12	0.6689	0.00890183
CsBAHD100	CsBAHD94	0.67097	0.00861678
CsBAHD100	CsBAHD95	0.671249	0.00857899
CsBAHD100	ERF-30	0.687533	0.00658172
CsBAHD100	ERF-5	0.689242	0.00639527
CsBAHD100	ERF-58	0.691125	0.00619455
CsBAHD100	ERF-60	0.692085	0.00609417
CsBAHD100	ERF-63	0.692427	0.00605874
CsBAHD100	ERF-64	0.692559	0.00604501
CsBAHD100	ERF-75	0.69397	0.00590066
CsBAHD100	ERF-9	0.695232	0.00577388
CsBAHD100	ERF-97	0.695339	0.0057632
CsBAHD100	ERF-98	0.695895	0.00570806
CsBAHD100	GRAS-49	0.744121	0.00227446
CsBAHD100	GRAS-53	0.744569	0.00225307
CsBAHD100	HD-ZIP-16	0.755417	0.00178182
CsBAHD100	HSF-21	0.7643	0.00145741
CsBAHD100	LBD-17	0.767433	0.00135492
CsBAHD100	LBD-3	0.76831	0.0013273
CsBAHD100	LBD-32	0.768593	0.00131848
CsBAHD100	LBD-9	0.769653	0.00128587
CsBAHD100	MYB-11	0.795494	0.000668952
CsBAHD100	MYB-124	0.796314	0.000654273
CsBAHD100	MYB-126	0.796717	0.00064714
CsBAHD100	MYB-17	0.797962	0.000625535
CsBAHD100	MYB-29	0.802123	0.000557466
CsBAHD100	MYB-3	0.802503	0.000551571
CsBAHD100	MYB-58	0.811755	0.000422553
CsBAHD100	MYB-84	0.817949	0.000350676
CsBAHD100	MYB-92	0.818742	0.000342238
CsBAHD100	MYB-97	0.818961	0.000339936
CsBAHD100	NAC-1	0.819358	0.000335796
CsBAHD100	NAC-17	0.821692	0.000312269
CsBAHD100	NAC-22	0.823878	0.000291448
CsBAHD100	NAC-25	0.824694	0.000283971
CsBAHD100	NAC-4	0.828446	0.000251563
CsBAHD100	NAC-44	0.829363	0.000244114
CsBAHD100	NAC-8	0.834983	0.000202265
CsBAHD100	NF-YA-5	0.839699	0.000171814
CsBAHD100	SBP-21	0.864502	6.63011e-05
CsBAHD100	TCP-21	0.879458	3.39947e-05
CsBAHD100	Trihelix-26	0.891983	1.81019e-05
CsBAHD100	Trihelix-36	0.898885	1.23701e-05
CsBAHD100	WOX-5	0.911419	5.7494e-06
CsBAHD100	WOX-6	0.911614	5.67637e-06
CsBAHD100	WRKY-41	0.932402	1.18939e-06
CsBAHD100	WRKY-46	0.934183	1.01732e-06
CsBAHD100	WRKY-54	0.936133	8.53011e-07
CsBAHD100	WRKY-56	0.937756	7.3355e-07
CsBAHD100	WRKY-60	0.943568	4.12618e-07
CsBAHD100	WRKY-73	0.944219	3.85404e-07
CsBAHD100	ZF-HD-4	0.965388	2.30364e-08
CsBAHD107	AP2-12	-0.966016	2.06663e-08
CsBAHD107	B3-26	-0.867288	5.89023e-05
CsBAHD107	bHLH-107	-0.801239	0.000571403
CsBAHD107	bHLH-5	-0.751018	0.00196242
CsBAHD107	C2H2-83	-0.675282	0.00804562
CsBAHD107	CsBAHD12	0.668943	0.00889589
CsBAHD107	CsBAHD94	0.670977	0.00861588
CsBAHD107	CsBAHD95	0.671271	0.00857597
CsBAHD107	ERF-30	0.687655	0.00656829
CsBAHD107	ERF-5	0.689268	0.00639243
CsBAHD107	ERF-58	0.691417	0.00616393
CsBAHD107	ERF-63	0.692469	0.00605432
CsBAHD107	ERF-64	0.69262	0.00603874
CsBAHD107	ERF-9	0.695247	0.00577234
CsBAHD107	ERF-98	0.696028	0.00569497
CsBAHD107	HD-ZIP-16	0.755478	0.00177941
CsBAHD107	HSF-21	0.764334	0.00145626
CsBAHD107	LBD-17	0.767467	0.00135384
CsBAHD107	LBD-9	0.769886	0.00127876
CsBAHD107	MYB-11	0.795504	0.000668782
CsBAHD107	MYB-124	0.796419	0.000652412
CsBAHD107	MYB-126	0.796806	0.000645574
CsBAHD107	MYB-3	0.802636	0.000549511
CsBAHD107	MYB-84	0.818026	0.000349854
CsBAHD107	MYB-92	0.818783	0.000341804
CsBAHD107	MYB-97	0.819055	0.000338956
CsBAHD107	NAC-1	0.81949	0.000334434
CsBAHD107	NAC-17	0.821901	0.000310221
CsBAHD107	NAC-22	0.823915	0.000291113
CsBAHD107	NAC-25	0.824877	0.000282317
CsBAHD107	NAC-4	0.828633	0.00025003
CsBAHD107	NAC-44	0.829375	0.000244016
CsBAHD107	NAC-8	0.835039	0.000201879
CsBAHD107	TCP-21	0.879518	3.38977e-05
CsBAHD107	Trihelix-26	0.892348	1.77528e-05
CsBAHD107	WRKY-41	0.932467	1.18275e-06
CsBAHD107	WRKY-46	0.934192	1.01651e-06
CsBAHD107	WRKY-5	0.935605	8.95155e-07
CsBAHD107	WRKY-56	0.938166	7.05678e-07
CsBAHD107	WRKY-73	0.94431	3.81748e-07
CsBAHD107	ZF-HD-4	0.966993	1.73854e-08
CsBAHD109	AP2-7	-0.948638	2.37172e-07
CsBAHD109	bHLH-1	-0.812197	0.000417059
CsBAHD109	bHLH-5	-0.750796	0.0019719
CsBAHD109	CsBAHD94	0.671061	0.00860442
CsBAHD109	CsBAHD95	0.671628	0.00852771
CsBAHD109	ERF-34	0.687768	0.00655592
CsBAHD109	ERF-44	0.688664	0.00645793
CsBAHD109	ERF-60	0.692137	0.0060888
CsBAHD109	ERF-97	0.695403	0.00575685
CsBAHD109	GATA-17	0.724184	0.00340177
CsBAHD109	GRF-2	0.74687	0.00214569
CsBAHD109	HD-ZIP-16	0.755543	0.00177685
CsBAHD109	HD-ZIP-34	0.758603	0.00165948
CsBAHD109	LBD-32	0.768748	0.00131367
CsBAHD109	MYB-65	0.812763	0.000410113
CsBAHD109	MYB-7	0.814052	0.000394633
CsBAHD109	MYB-84	0.818083	0.000349247
CsBAHD109	MYB-92	0.818813	0.000341496
CsBAHD109	MYB-97	0.819078	0.000338709
CsBAHD109	NAC-1	0.819541	0.000333901
CsBAHD109	NAC-17	0.822003	0.000309231
CsBAHD109	NAC-22	0.823919	0.000291072
CsBAHD109	SBP-21	0.864582	6.60805e-05
CsBAHD109	WRKY-1	0.913359	5.05594e-06
CsBAHD109	WRKY-27	0.925123	2.16205e-06
CsBAHD109	WRKY-54	0.936415	8.31169e-07
CsBAHD109	ZF-HD-3	0.964022	2.89731e-08
CsBAHD12	bHLH-105	-0.805731	0.000503391
CsBAHD12	C2H2-83	-0.675251	0.00804968
CsBAHD12	ERF-63	0.69249	0.00605215
CsBAHD12	ERF-64	0.692639	0.00603679
CsBAHD12	ERF-98	0.69604	0.0056938
CsBAHD12	LBD-3	0.768462	0.00132254
CsBAHD12	LBD-9	0.770027	0.0012745
CsBAHD12	MYB-11	0.795511	0.000668649
CsBAHD12	MYB-124	0.796559	0.000649935
CsBAHD12	MYB-3	0.802715	0.000548291
CsBAHD12	MYB-64	0.812195	0.000417092
CsBAHD12	MYB-92	0.818885	0.000340737
CsBAHD12	NAC-25	0.824943	0.000281722
CsBAHD12	NAC-44	0.829423	0.000243634
CsBAHD12	TCP-21	0.879554	3.38404e-05
CsBAHD12	WRKY-41	0.932841	1.14493e-06
CsBAHD12	WRKY-46	0.934237	1.01248e-06
CsBAHD12	WRKY-54	0.93644	8.29251e-07
CsBAHD13	AP2-6	-0.950931	1.81231e-07
CsBAHD13	ARF-16	-0.933306	1.0993e-06
CsBAHD13	ARF-24	-0.926503	1.93963e-06
CsBAHD13	ARF-5	-0.92084	2.99005e-06
CsBAHD13	ARF-9	-0.909248	6.61675e-06
CsBAHD13	ARR-B-1	-0.906841	7.70049e-06
CsBAHD13	BES1-2	-0.824846	0.000282596
CsBAHD13	bHLH-103	-0.807993	0.000471696
CsBAHD13	bHLH-109	-0.798477	0.000616765
CsBAHD13	bHLH-13	-0.790417	0.000765868
CsBAHD13	bHLH-16	-0.782324	0.000943346
CsBAHD13	bHLH-23	-0.772951	0.00118846
CsBAHD13	bHLH-39	-0.762543	0.00151751
CsBAHD13	bHLH-42	-0.757484	0.00170166
CsBAHD13	bHLH-45	-0.755518	0.00177783
CsBAHD13	bHLH-61	-0.743238	0.00231707
CsBAHD13	bHLH-66	-0.741724	0.00239162
CsBAHD13	bHLH-95	-0.726308	0.00326416
CsBAHD13	bZIP-16	-0.720442	0.00365531
CsBAHD13	bZIP-37	-0.709999	0.00444191
CsBAHD13	C2H2-45	-0.6838	0.0070038
CsBAHD13	C3H-13	-0.671897	0.00849146
CsBAHD13	C3H-17	-0.669664	0.00879586
CsBAHD13	CPP-3	0.667214	0.00913945
CsBAHD13	CsBAHD15	0.669059	0.00887973
CsBAHD13	CsBAHD17	0.669149	0.00886717
CsBAHD13	CsBAHD56	0.669533	0.00881399
CsBAHD13	CsBAHD70	0.669715	0.00878883
CsBAHD13	E2F-DP-8	0.681067	0.00732591
CsBAHD13	ERF-46	0.688758	0.00644762
CsBAHD13	ERF-52	0.68971	0.00634492
CsBAHD13	ERF-56	0.690806	0.00622821
CsBAHD13	ERF-67	0.692683	0.00603221
CsBAHD13	ERF-7	0.693232	0.00597583
CsBAHD13	ERF-79	0.694552	0.00584195
CsBAHD13	FAR1-43	0.706417	0.00474021
CsBAHD13	G2-like-19	0.71266	0.00422996
CsBAHD13	G2-like-37	0.718012	0.00382771
CsBAHD13	G2-like-39	0.718939	0.00376115
CsBAHD13	GATA-26	0.726441	0.00325574
CsBAHD13	GATA-35	0.7278	0.00317016
CsBAHD13	GATA-8	0.729559	0.00306209
CsBAHD13	GRAS-10	0.731519	0.0029451
CsBAHD13	GRAS-15	0.733667	0.00282097
CsBAHD13	GRAS-19	0.734468	0.00277575
CsBAHD13	GRAS-26	0.735358	0.0027262
CsBAHD13	GRAS-32	0.736865	0.00264383
CsBAHD13	GRAS-36	0.737902	0.00258831
CsBAHD13	GRAS-43	0.741801	0.00238782
CsBAHD13	HB-other-8	0.750375	0.00198997
CsBAHD13	HD-ZIP-13	0.754011	0.00183803
CsBAHD13	HSF-1	0.761546	0.00155247
CsBAHD13	MIKC_MADS-8	0.775081	0.00112874
CsBAHD13	MIKC_MADS-9	0.775672	0.00111259
CsBAHD13	M-type_MADS-18	0.777333	0.00106822
CsBAHD13	M-type_MADS-4	0.778368	0.00104131
CsBAHD13	MYB_related-2	0.782837	0.00093121
CsBAHD13	MYB_related-3	0.786213	0.00085437
CsBAHD13	MYB-105	0.795268	0.000673053
CsBAHD13	MYB-27	0.801098	0.000573659
CsBAHD13	MYB-39	0.805243	0.00051045
CsBAHD13	MYB-42	0.80682	0.000487923
CsBAHD13	MYB-43	0.807094	0.000484095
CsBAHD13	MYB-47	0.80829	0.000467656
CsBAHD13	MYB-53	0.810672	0.00043626
CsBAHD13	MYB-57	0.811633	0.000424078
CsBAHD13	NAC-35	0.827188	0.000262074
CsBAHD13	NAC-48	0.831298	0.000228981
CsBAHD13	NF-YA-1	0.836556	0.000191657
CsBAHD13	Nin-like-13	0.848415	0.000125316
CsBAHD13	SBP-10	0.86071	7.75759e-05
CsBAHD13	SBP-13	0.861761	7.43053e-05
CsBAHD13	SBP-17	0.863414	6.93896e-05
CsBAHD13	SBP-2	0.864219	6.70941e-05
CsBAHD13	SBP-5	0.867412	5.8589e-05
CsBAHD13	Trihelix-39	0.899598	1.18749e-05
CsBAHD13	Trihelix-41	0.900941	1.0986e-05
CsBAHD13	Trihelix-45	0.902755	9.87239e-06
CsBAHD13	Trihelix-7	0.905393	8.42025e-06
CsBAHD13	WRKY-15	0.9164	4.10805e-06
CsBAHD13	WRKY-25	0.923237	2.49955e-06
CsBAHD13	WRKY-59	0.940612	5.56896e-07
CsBAHD13	WRKY-60	0.944082	3.91022e-07
CsBAHD13	YABBY-3	0.947895	2.58103e-07
CsBAHD13	YABBY-4	0.949363	2.1813e-07
CsBAHD13	ZF-HD-1	0.955659	9.97021e-08
CsBAHD13	ZF-HD-2	0.959774	5.60789e-08
CsBAHD13	ZF-HD-5	0.967669	1.53796e-08
CsBAHD14	ARF-19	-0.930145	1.44134e-06
CsBAHD14	ARF-20	-0.926899	1.87928e-06
CsBAHD14	B3-13	-0.889068	2.11002e-05
CsBAHD14	B3-3	-0.864911	6.51716e-05
CsBAHD14	B3-40	-0.857881	8.69614e-05
CsBAHD14	bHLH-56	-0.746264	0.00217358
CsBAHD14	bZIP-48	-0.704249	0.00492827
CsBAHD14	CPP-7	0.668503	0.00895745
CsBAHD14	E2F-DP-5	0.680762	0.00736267
CsBAHD14	E2F-DP-8	0.681153	0.00731562
CsBAHD14	GATA-7	0.72951	0.00306504
CsBAHD14	GATA-9	0.72995	0.00303847
CsBAHD14	GRAS-30	0.736075	0.00268675
CsBAHD14	HB-other-1	0.74735	0.0021238
CsBAHD14	HD-ZIP-9	0.761086	0.00156883
CsBAHD14	HSF-12	0.76278	0.00150927
CsBAHD14	LSD-4	0.771095	0.00124252
CsBAHD14	MYB-10	0.795109	0.000675931
CsBAHD14	MYB-35	0.803736	0.000532742
CsBAHD14	MYB-42	0.80683	0.000487781
CsBAHD14	MYB-46	0.808087	0.000470413
CsBAHD14	MYB-66	0.813068	0.000406412
CsBAHD14	NF-YB-2	0.841665	0.000160268
CsBAHD14	SBP-23	0.865319	6.4058e-05
CsBAHD14	SRS-1	0.868401	5.614e-05
CsBAHD14	SRS-2	0.868501	5.58967e-05
CsBAHD14	TALE-25	0.872625	4.66021e-05
CsBAHD14	Trihelix-15	0.885357	2.54931e-05
CsBAHD14	WOX-2	0.911025	5.89971e-06
CsBAHD14	WRKY-43	0.933097	1.11963e-06
CsBAHD14	ZF-HD-10	0.957726	7.52038e-08
CsBAHD14	ZF-HD-6	0.970134	9.6065e-09
CsBAHD14	ZF-HD-7	0.977789	1.6527e-09
CsBAHD15	AP2-6	-0.950476	1.91346e-07
CsBAHD15	ARF-24	-0.926348	1.96355e-06
CsBAHD15	ARF-5	-0.92069	3.02336e-06
CsBAHD15	ARR-B-1	-0.906387	7.92069e-06
CsBAHD15	B3-14	-0.888044	2.22452e-05
CsBAHD15	B3-22	-0.880101	3.29692e-05
CsBAHD15	B3-23	-0.877076	3.80248e-05
CsBAHD15	B3-41	-0.856976	9.01534e-05
CsBAHD15	BES1-2	-0.824502	0.000285722
CsBAHD15	bHLH-101	-0.810044	0.000444366
CsBAHD15	bHLH-103	-0.80767	0.000476125
CsBAHD15	bHLH-106	-0.803962	0.000529348
CsBAHD15	bHLH-110	-0.79631	0.00065434
CsBAHD15	bHLH-13	-0.78989	0.000776558
CsBAHD15	bHLH-146	-0.784492	0.00089287
CsBAHD15	bHLH-16	-0.782221	0.00094581
CsBAHD15	bHLH-2	-0.776917	0.00107921
CsBAHD15	bHLH-20	-0.77568	0.00111239
CsBAHD15	bHLH-23	-0.772642	0.00119733
CsBAHD15	bHLH-26	-0.77001	0.00127502
CsBAHD15	bHLH-32	-0.765016	0.00143345
CsBAHD15	bHLH-42	-0.75729	0.00170905
CsBAHD15	bHLH-45	-0.755517	0.00177788
CsBAHD15	bHLH-46	-0.754624	0.00181336
CsBAHD15	bHLH-55	-0.746947	0.00214217
CsBAHD15	bHLH-65	-0.74226	0.00236504
CsBAHD15	bHLH-66	-0.741684	0.00239363
CsBAHD15	bHLH-7	-0.739566	0.0025012
CsBAHD15	bHLH-74	-0.737481	0.00261073
CsBAHD15	bHLH-86	-0.729913	0.00304072
CsBAHD15	bHLH-89	-0.729134	0.00308795
CsBAHD15	bHLH-95	-0.726164	0.00327336
CsBAHD15	bZIP-11	-0.72271	0.00349996
CsBAHD15	bZIP-18	-0.719421	0.00372697
CsBAHD15	bZIP-43	-0.707352	0.00466089
CsBAHD15	C2H2-36	-0.688153	0.0065136
CsBAHD15	C3H-13	-0.671886	0.00849292
CsBAHD15	C3H-16	-0.670601	0.00866711
CsBAHD15	C3H-45	0.661721	0.00994747
CsBAHD15	C3H-5	0.662349	0.00985229
CsBAHD15	C3H-9	0.663502	0.0096796
CsBAHD15	CO-like-1	0.665456	0.00939222
CsBAHD15	CO-like-2	0.665932	0.00932334
CsBAHD15	CO-like-6	0.666392	0.00925703
CsBAHD15	CPP-7	0.668524	0.00895439
CsBAHD15	CsBAHD17	0.669169	0.00886445
CsBAHD15	CsBAHD31	0.669479	0.00882145
CsBAHD15	CsBAHD56	0.669574	0.00880823
CsBAHD15	CsBAHD70	0.669798	0.00877734
CsBAHD15	DBB-1	0.67172	0.00851526
CsBAHD15	Dof-1	0.672191	0.00845203
CsBAHD15	Dof-15	0.673415	0.00828927
CsBAHD15	Dof-6	0.679618	0.0075013
CsBAHD15	Dof-7	0.679808	0.00747818
CsBAHD15	E2F-DP-9	0.681421	0.00728362
CsBAHD15	ERF-42	0.688407	0.00648589
CsBAHD15	ERF-51	0.68955	0.00636211
CsBAHD15	ERF-52	0.690113	0.00630186
CsBAHD15	ERF-67	0.692776	0.00602271
CsBAHD15	ERF-7	0.693253	0.00597373
CsBAHD15	ERF-79	0.694606	0.00583647
CsBAHD15	FAR1-43	0.70647	0.00473576
CsBAHD15	G2-like-10	0.710922	0.00436747
CsBAHD15	G2-like-14	0.711345	0.0043337
CsBAHD15	G2-like-18	0.712652	0.00423056
CsBAHD15	G2-like-19	0.712941	0.00420806
CsBAHD15	G2-like-31	0.716496	0.00393842
CsBAHD15	G2-like-40	0.719734	0.00370489
CsBAHD15	G2-like-47	0.72106	0.00361245
CsBAHD15	G2-like-51	0.721771	0.00356364
CsBAHD15	G2-like-7	0.722037	0.0035455
CsBAHD15	GATA-14	0.723782	0.00342832
CsBAHD15	GATA-18	0.72438	0.00338887
CsBAHD15	GATA-21	0.725177	0.00333688
CsBAHD15	GATA-26	0.72645	0.00325517
CsBAHD15	GATA-35	0.727848	0.00316716
CsBAHD15	GATA-6	0.729018	0.00309502
CsBAHD15	GRAS-19	0.734525	0.00277253
CsBAHD15	GRAS-36	0.737957	0.0025854
CsBAHD15	GRAS-43	0.741802	0.00238777
CsBAHD15	GRAS-44	0.742286	0.00236372
CsBAHD15	GRAS-46	0.743035	0.00232696
CsBAHD15	GRAS-48	0.743882	0.00228594
CsBAHD15	HD-ZIP-2	0.756302	0.00174716
CsBAHD15	HD-ZIP-3	0.757908	0.00168557
CsBAHD15	HSF-1	0.761578	0.00155135
CsBAHD15	HSF-2	0.763944	0.00146941
CsBAHD15	LBD-14	0.76724	0.00136108
CsBAHD15	LBD-8	0.769554	0.00128887
CsBAHD15	MIKC_MADS-9	0.775724	0.0011112
CsBAHD15	M-type_MADS-10	0.776721	0.00108441
CsBAHD15	M-type_MADS-18	0.777336	0.00106816
CsBAHD15	M-type_MADS-4	0.778427	0.00103979
CsBAHD15	MYB_related-2	0.783086	0.000925347
CsBAHD15	MYB_related-3	0.786216	0.000854298
CsBAHD15	MYB_related-31	0.786804	0.000841469
CsBAHD15	MYB_related-4	0.788216	0.000811242
CsBAHD15	MYB_related-5	0.79195	0.000735504
CsBAHD15	MYB_related-6	0.792473	0.000725356
CsBAHD15	MYB_related-8	0.794544	0.000686305
CsBAHD15	MYB-118	0.795558	0.00066779
CsBAHD15	MYB-13	0.79702	0.000641828
CsBAHD15	MYB-19	0.798945	0.000608884
CsBAHD15	MYB-20	0.799465	0.000600222
CsBAHD15	MYB-31	0.802819	0.000546696
CsBAHD15	MYB-34	0.803261	0.000539933
CsBAHD15	MYB-39	0.805439	0.000507601
CsBAHD15	MYB-43	0.807151	0.000483305
CsBAHD15	MYB-47	0.808421	0.000465888
CsBAHD15	MYB-52	0.810354	0.000440344
CsBAHD15	MYB-69	0.813751	0.000398211
CsBAHD15	NAC-11	0.819829	0.000330935
CsBAHD15	NAC-16	0.821658	0.000312596
CsBAHD15	NAC-30	0.826248	0.000270161
CsBAHD15	NAC-36	0.827213	0.000261864
CsBAHD15	NAC-48	0.831481	0.000227595
CsBAHD15	NF-YA-1	0.836645	0.000191074
CsBAHD15	NF-YA-11	0.837034	0.000188527
CsBAHD15	NF-YA-3	0.83817	0.000181245
CsBAHD15	NF-YA-4	0.838804	0.000177285
CsBAHD15	NF-YC-2	0.844469	0.000144898
CsBAHD15	TALE-12	0.870265	5.17532e-05
CsBAHD15	TCP-3	0.879673	3.36484e-05
CsBAHD15	TCP-9	0.881326	3.10846e-05
CsBAHD15	WRKY-13	0.915108	4.49101e-06
CsBAHD15	WRKY-15	0.916468	4.0885e-06
CsBAHD15	WRKY-16	0.91698	3.94491e-06
CsBAHD15	WRKY-22	0.921593	2.82826e-06
CsBAHD15	WRKY-58	0.939434	6.24894e-07
CsBAHD15	WRKY-9	0.945202	3.47154e-07
CsBAHD15	YABBY-3	0.948048	2.53657e-07
CsBAHD15	ZF-HD-1	0.955744	9.85774e-08
CsBAHD16	ARF-12	-0.937471	7.53447e-07
CsBAHD16	ARF-18	-0.931296	1.30788e-06
CsBAHD16	ARR-B-7	-0.89392	1.63107e-05
CsBAHD16	ARR-B-8	-0.893184	1.69734e-05
CsBAHD16	B3-20	-0.884445	2.668e-05
CsBAHD16	B3-21	-0.883379	2.81236e-05
CsBAHD16	B3-31	-0.864888	6.52333e-05
CsBAHD16	B3-34	-0.862572	7.18609e-05
CsBAHD16	BBR-BPC-6	-0.835408	0.000199355
CsBAHD16	BES1-3	-0.819786	0.000331374
CsBAHD16	BES1-4	-0.818578	0.000343968
CsBAHD16	bHLH-108	-0.799642	0.000597289
CsBAHD16	bHLH-116	-0.793368	0.000708263
CsBAHD16	bHLH-18	-0.779466	0.00101334
CsBAHD16	bHLH-3	-0.768282	0.00132818
CsBAHD16	bHLH-30	-0.766548	0.00138328
CsBAHD16	bHLH-48	-0.753049	0.0018773
CsBAHD16	bHLH-49	-0.752335	0.00190689
CsBAHD16	bHLH-53	-0.748277	0.00208208
CsBAHD16	bHLH-73	-0.737697	0.00259925
CsBAHD16	bHLH-83	-0.731344	0.00295541
CsBAHD16	bHLH-85	-0.730181	0.00302458
CsBAHD16	bHLH-96	-0.725584	0.00331061
CsBAHD16	bZIP-14	-0.721845	0.00355859
CsBAHD16	bZIP-23	-0.717447	0.00386865
CsBAHD16	bZIP-30	-0.715215	0.004034
CsBAHD16	bZIP-34	-0.713452	0.00416841
CsBAHD16	bZIP-39	-0.708668	0.004551
CsBAHD16	bZIP-45	-0.706089	0.00476834
CsBAHD16	bZIP-5	-0.703878	0.00496106
CsBAHD16	bZIP-61	-0.701496	0.00517544
CsBAHD16	bZIP-8	-0.700046	0.00530942
CsBAHD16	C2H2-10	-0.698416	0.00546324
CsBAHD16	C2H2-21	-0.692995	0.00600016
CsBAHD16	C2H2-25	-0.691899	0.00611349
CsBAHD16	C2H2-32	-0.689439	0.00637402
CsBAHD16	C2H2-40	-0.686081	0.00674357
CsBAHD16	C2H2-41	-0.685336	0.00682769
CsBAHD16	C2H2-48	-0.683347	0.00705651
CsBAHD16	C2H2-60	-0.679015	0.00757525
CsBAHD16	C2H2-7	-0.677403	0.00777572
CsBAHD16	C2H2-8	-0.676674	0.0078677
CsBAHD16	C2H2-91	-0.673708	0.00825068
CsBAHD16	C3H-11	-0.672841	0.00836522
CsBAHD16	C3H-20	-0.667849	0.00904938
CsBAHD16	C3H-22	-0.666796	0.00919904
CsBAHD16	C3H-24	-0.666194	0.00928544
CsBAHD16	C3H-26	-0.665621	0.00936832
CsBAHD16	C3H-3	-0.664274	0.00956536
CsBAHD16	C3H-30	-0.663869	0.00962515
CsBAHD16	C3H-34	-0.661969	0.00990978
CsBAHD16	C3H-36	-0.661679	0.00995377
CsBAHD16	CAMTA-1	0.66356	0.00967096
CsBAHD16	CAMTA-3	0.664148	0.00958395
CsBAHD16	CAMTA-4	0.664222	0.00957303
CsBAHD16	CAMTA-8	0.665179	0.00943269
CsBAHD16	CO-like-3	0.666026	0.00930973
CsBAHD16	CO-like-4	0.666174	0.00928831
CsBAHD16	CO-like-7	0.666481	0.0092442
CsBAHD16	CPP-4	0.667751	0.00906331
CsBAHD16	CPP-6	0.668108	0.00901292
CsBAHD16	CPP-8	0.668544	0.00895163
CsBAHD16	Dof-10	0.672422	0.00842113
CsBAHD16	Dof-11	0.672699	0.0083842
CsBAHD16	Dof-19	0.674486	0.00814884
CsBAHD16	Dof-3	0.677058	0.00781915
CsBAHD16	Dof-4	0.678765	0.0076061
CsBAHD16	Dof-5	0.679375	0.00753106
CsBAHD16	Dof-9	0.680264	0.00742279
CsBAHD16	E2F-DP-6	0.680822	0.0073554
CsBAHD16	EIL-4	0.682552	0.00714949
CsBAHD16	EIL-5	0.682825	0.00711749
CsBAHD16	ERF-38	0.68797	0.0065337
CsBAHD16	ERF-45	0.688702	0.00645375
CsBAHD16	ERF-55	0.690431	0.00626801
CsBAHD16	ERF-6	0.691525	0.00615258
CsBAHD16	ERF-67	0.692818	0.00601832
CsBAHD16	FAR1-14	0.698046	0.00549869
CsBAHD16	FAR1-18	0.699684	0.00534335
CsBAHD16	FAR1-19	0.699771	0.00533514
CsBAHD16	FAR1-20	0.700206	0.00529453
CsBAHD16	FAR1-25	0.701848	0.00514329
CsBAHD16	FAR1-29	0.702633	0.00507225
CsBAHD16	FAR1-36	0.704767	0.00488283
CsBAHD16	FAR1-4	0.70597	0.00477854
CsBAHD16	FAR1-47	0.708173	0.00459209
CsBAHD16	FAR1-6	0.709101	0.00451527
CsBAHD16	FAR1-7	0.709498	0.00448275
CsBAHD16	FAR1-8	0.709898	0.0044501
CsBAHD16	G2-like-28	0.71606	0.00397075
CsBAHD16	G2-like-29	0.716421	0.00394397
CsBAHD16	G2-like-8	0.72271	0.0034999
CsBAHD16	GATA-10	0.723118	0.00347251
CsBAHD16	GATA-13	0.723643	0.00343752
CsBAHD16	GATA-15	0.723808	0.00342658
CsBAHD16	GATA-19	0.724624	0.00337288
CsBAHD16	GATA-28	0.726678	0.00324064
CsBAHD16	GATA-5	0.728565	0.00312279
CsBAHD16	GRAS-14	0.733221	0.0028464
CsBAHD16	GRAS-17	0.734322	0.00278392
CsBAHD16	GRAS-20	0.734689	0.00276336
CsBAHD16	GRAS-3	0.735849	0.0026991
CsBAHD16	GRAS-30	0.736136	0.00268344
CsBAHD16	GRAS-39	0.739674	0.00249558
CsBAHD16	GRAS-42	0.741278	0.00241394
CsBAHD16	GRAS-59	0.745212	0.00222262
CsBAHD16	HB-other-12	0.747573	0.00211372
CsBAHD16	HB-PHD-2	0.75159	0.00193815
CsBAHD16	HD-ZIP-33	0.75848	0.00166408
CsBAHD16	HRT-like-2	0.7614	0.00155766
CsBAHD16	HSF-10	0.762263	0.00152727
CsBAHD16	HSF-11	0.762462	0.00152033
CsBAHD16	HSF-12	0.762801	0.00150858
CsBAHD16	LBD-2	0.768011	0.00133668
CsBAHD16	LSD-1	0.770438	0.00126213
CsBAHD16	LSD-2	0.770812	0.00125092
CsBAHD16	MIKC_MADS-12	0.772222	0.00120945
CsBAHD16	MIKC_MADS-14	0.772456	0.00120268
CsBAHD16	M-type_MADS-9	0.780275	0.000993116
CsBAHD16	MYB_related-12	0.780758	0.000981207
CsBAHD16	MYB_related-16	0.781717	0.000957875
CsBAHD16	MYB_related-17	0.782251	0.000945097
CsBAHD16	MYB_related-23	0.784725	0.000887588
CsBAHD16	MYB_related-25	0.785275	0.000875189
CsBAHD16	MYB_related-28	0.78602	0.000858614
CsBAHD16	MYB_related-67	0.79386	0.000699006
CsBAHD16	MYB-105	0.795272	0.000672971
CsBAHD16	MYB-108	0.795396	0.000670727
CsBAHD16	MYB-14	0.797552	0.000632585
CsBAHD16	MYB-45	0.807651	0.000476383
CsBAHD16	MYB-49	0.809332	0.0004537
CsBAHD16	MYB-56	0.811464	0.000426203
CsBAHD16	MYB-70	0.814138	0.000393618
CsBAHD16	MYB-77	0.816387	0.000367793
CsBAHD16	MYB-99	0.819267	0.000336738
CsBAHD16	NAC-21	0.823515	0.00029483
CsBAHD16	NAC-26	0.825287	0.000278635
CsBAHD16	NAC-56	0.833145	0.00021526
CsBAHD16	NF-YA-2	0.837779	0.000183727
CsBAHD16	NF-YA-5	0.839782	0.000171309
CsBAHD16	NF-YB-1	0.840634	0.000166242
CsBAHD16	NF-YB-5	0.841735	0.000159869
CsBAHD16	NF-YC-9	0.846204	0.000136004
CsBAHD16	Nin-like-12	0.848047	0.000127046
CsBAHD16	Nin-like-14	0.84892	0.000122974
CsBAHD16	Nin-like-15	0.850023	0.000117979
CsBAHD16	Nin-like-2	0.850838	0.000114399
CsBAHD16	Nin-like-22	0.852568	0.000107083
CsBAHD16	Nin-like-29	0.854092	0.000100961
CsBAHD16	Nin-like-7	0.857609	8.79125e-05
CsBAHD16	RAV-3	0.858783	8.38747e-05
CsBAHD16	SBP-18	0.863585	6.8897e-05
CsBAHD16	SRS-1	0.868471	5.59704e-05
CsBAHD16	TALE-10	0.868671	5.54863e-05
CsBAHD16	TALE-13	0.870825	5.04903e-05
CsBAHD16	TALE-5	0.874214	4.33751e-05
CsBAHD16	TALE-7	0.875001	4.18462e-05
CsBAHD16	TALE-9	0.875051	4.17514e-05
CsBAHD16	TCP-5	0.880494	3.23547e-05
CsBAHD16	TCP-8	0.880812	3.18638e-05
CsBAHD16	Trihelix-10	0.882566	2.92667e-05
CsBAHD16	Trihelix-2	0.887047	2.34088e-05
CsBAHD16	Trihelix-20	0.888709	2.14962e-05
CsBAHD16	Trihelix-21	0.889511	2.06204e-05
CsBAHD16	Trihelix-23	0.890843	1.92301e-05
CsBAHD16	Trihelix-24	0.891171	1.88996e-05
CsBAHD16	Trihelix-25	0.89142	1.86522e-05
CsBAHD16	Trihelix-29	0.892487	1.76216e-05
CsBAHD16	Trihelix-30	0.894775	1.55671e-05
CsBAHD16	Trihelix-32	0.895959	1.45835e-05
CsBAHD16	Trihelix-33	0.896748	1.39569e-05
CsBAHD16	Trihelix-35	0.897922	1.30661e-05
CsBAHD16	Trihelix-38	0.899184	1.21601e-05
CsBAHD16	Trihelix-42	0.901713	1.04999e-05
CsBAHD16	Trihelix-5	0.903139	9.64893e-06
CsBAHD16	Trihelix-8	0.905789	8.21817e-06
CsBAHD16	WOX-1	0.908922	6.75574e-06
CsBAHD16	WRKY-57	0.938867	6.60024e-07
CsBAHD16	WRKY-59	0.940681	5.53115e-07
CsBAHD16	WRKY-76	0.944452	3.76059e-07
CsBAHD17	ARF-19	-0.928818	1.60896e-06
CsBAHD17	ARF-9	-0.907154	7.55188e-06
CsBAHD17	bHLH-16	-0.782014	0.000950744
CsBAHD17	bHLH-66	-0.741515	0.00240205
CsBAHD17	bHLH-95	-0.725944	0.00328745
CsBAHD17	bZIP-16	-0.719948	0.00368986
CsBAHD17	CsBAHD70	0.670061	0.00874114
CsBAHD17	E2F-DP-8	0.681163	0.0073145
CsBAHD17	ERF-7	0.69326	0.00597303
CsBAHD17	G2-like-39	0.719093	0.0037502
CsBAHD17	GATA-26	0.726504	0.00325169
CsBAHD17	GATA-8	0.72958	0.00306082
CsBAHD17	GRAS-32	0.736971	0.0026381
CsBAHD17	GRF-3	0.746874	0.00214553
CsBAHD17	MIKC_MADS-9	0.775941	0.00110531
CsBAHD17	M-type_MADS-18	0.777541	0.00106278
CsBAHD17	M-type_MADS-4	0.778536	0.00103699
CsBAHD17	MYB_related-3	0.786263	0.00085327
CsBAHD17	MYB-27	0.801185	0.000572273
CsBAHD17	MYB-42	0.8069	0.000486812
CsBAHD17	MYB-43	0.807212	0.000482448
CsBAHD17	MYB-57	0.811679	0.000423509
CsBAHD17	NAC-35	0.827204	0.000261941
CsBAHD17	SBP-5	0.867543	5.82591e-05
CsBAHD17	Trihelix-39	0.899615	1.18633e-05
CsBAHD18	AP2-3	-0.957298	7.9815e-08
CsBAHD18	ARF-1	-0.944999	3.54799e-07
CsBAHD18	ARF-10	-0.941433	5.13181e-07
CsBAHD18	ARF-11	-0.939331	6.31168e-07
CsBAHD18	ARF-12	-0.937457	7.54442e-07
CsBAHD18	ARF-14	-0.936182	8.49156e-07
CsBAHD18	ARF-15	-0.934881	9.55736e-07
CsBAHD18	ARF-17	-0.931822	1.25039e-06
CsBAHD18	ARF-18	-0.931105	1.32929e-06
CsBAHD18	ARF-4	-0.924727	2.22961e-06
CsBAHD18	ARF-6	-0.918121	3.63976e-06
CsBAHD18	ARF-7	-0.915558	4.35429e-06
CsBAHD18	ARF-8	-0.912849	5.2314e-06
CsBAHD18	ARR-B-10	-0.903629	9.37043e-06
CsBAHD18	ARR-B-2	-0.901163	1.08442e-05
CsBAHD18	ARR-B-3	-0.899868	1.16913e-05
CsBAHD18	ARR-B-4	-0.897955	1.30416e-05
CsBAHD18	ARR-B-7	-0.893759	1.64531e-05
CsBAHD18	B3-12	-0.890497	1.95834e-05
CsBAHD18	B3-14	-0.887584	2.27762e-05
CsBAHD18	B3-20	-0.88438	2.67659e-05
CsBAHD18	B3-21	-0.883091	2.8525e-05
CsBAHD18	B3-24	-0.875169	4.15267e-05
CsBAHD18	B3-25	-0.872814	4.62091e-05
CsBAHD18	B3-28	-0.867151	5.92499e-05
CsBAHD18	B3-31	-0.864689	6.57842e-05
CsBAHD18	B3-34	-0.862453	7.22155e-05
CsBAHD18	B3-4	-0.860725	7.75272e-05
CsBAHD18	B3-5	-0.855087	9.71195e-05
CsBAHD18	B3-7	-0.854565	9.91187e-05
CsBAHD18	B3-8	-0.851005	0.000113673
CsBAHD18	B3-9	-0.85033	0.000116621
CsBAHD18	BBR-BPC-1	-0.848512	0.000124864
CsBAHD18	BBR-BPC-10	-0.844924	0.000142523
CsBAHD18	BBR-BPC-2	-0.844083	0.00014694
CsBAHD18	BBR-BPC-3	-0.842052	0.000158074
CsBAHD18	BBR-BPC-4	-0.83962	0.000172293
CsBAHD18	BBR-BPC-5	-0.838193	0.000181102
CsBAHD18	BBR-BPC-6	-0.835399	0.000199418
CsBAHD18	BBR-BPC-7	-0.83122	0.000229576
CsBAHD18	BBR-BPC-8	-0.829434	0.000243544
CsBAHD18	BBR-BPC-9	-0.827557	0.000258962
CsBAHD18	BES1-1	-0.826135	0.000271154
CsBAHD18	BES1-2	-0.824394	0.000286703
CsBAHD18	BES1-3	-0.819453	0.000334812
CsBAHD18	BES1-4	-0.818428	0.000345558
CsBAHD18	BES1-7	-0.817167	0.000359166
CsBAHD18	BES1-8	-0.816006	0.000372073
CsBAHD18	BES1-9	-0.813576	0.000400299
CsBAHD18	bHLH-103	-0.807275	0.000481575
CsBAHD18	bHLH-108	-0.799367	0.00060184
CsBAHD18	bHLH-109	-0.798215	0.00062122
CsBAHD18	bHLH-111	-0.795987	0.000660097
CsBAHD18	bHLH-112	-0.795769	0.000663994
CsBAHD18	bHLH-115	-0.794685	0.000683706
CsBAHD18	bHLH-116	-0.793085	0.000713627
CsBAHD18	bHLH-129	-0.791699	0.00074041
CsBAHD18	bHLH-130	-0.789325	0.000788119
CsBAHD18	bHLH-135	-0.787286	0.000831041
CsBAHD18	bHLH-14	-0.786141	0.000855964
CsBAHD18	bHLH-15	-0.783553	0.000914469
CsBAHD18	bHLH-17	-0.780508	0.000987355
CsBAHD18	bHLH-19	-0.778044	0.00104967
CsBAHD18	bHLH-20	-0.774818	0.00113597
CsBAHD18	bHLH-21	-0.773997	0.00115883
CsBAHD18	bHLH-23	-0.772407	0.00120409
CsBAHD18	bHLH-24	-0.771582	0.00122815
CsBAHD18	bHLH-25	-0.770592	0.00125751
CsBAHD18	bHLH-29	-0.769231	0.00129877
CsBAHD18	bHLH-3	-0.768228	0.00132986
CsBAHD18	bHLH-30	-0.766501	0.00138478
CsBAHD18	bHLH-32	-0.764942	0.00143593
CsBAHD18	bHLH-34	-0.763983	0.00146811
CsBAHD18	bHLH-36	-0.763304	0.00149125
CsBAHD18	bHLH-39	-0.762416	0.00152192
CsBAHD18	bHLH-40	-0.759507	0.00162599
CsBAHD18	bHLH-41	-0.759071	0.00164209
CsBAHD18	bHLH-43	-0.756467	0.00174074
CsBAHD18	bHLH-46	-0.754454	0.00182019
CsBAHD18	bHLH-48	-0.752999	0.00187937
CsBAHD18	bHLH-49	-0.751815	0.00192866
CsBAHD18	bHLH-51	-0.749852	0.00201263
CsBAHD18	bHLH-52	-0.7494	0.00203235
CsBAHD18	bHLH-53	-0.748071	0.00209127
CsBAHD18	bHLH-58	-0.746061	0.00218298
CsBAHD18	bHLH-60	-0.744408	0.00226073
CsBAHD18	bHLH-61	-0.743223	0.00231778
CsBAHD18	bHLH-63	-0.742581	0.0023492
CsBAHD18	bHLH-69	-0.740214	0.00246787
CsBAHD18	bHLH-71	-0.739355	0.00251211
CsBAHD18	bHLH-72	-0.738678	0.0025474
CsBAHD18	bHLH-73	-0.737589	0.002605
CsBAHD18	bHLH-76	-0.736487	0.00266431
CsBAHD18	bHLH-78	-0.73504	0.00274382
CsBAHD18	bHLH-81	-0.732795	0.00287083
CsBAHD18	bHLH-82	-0.731945	0.00292014
CsBAHD18	bHLH-83	-0.7312	0.00296387
CsBAHD18	bHLH-85	-0.730167	0.00302541
CsBAHD18	bHLH-87	-0.729901	0.00304143
CsBAHD18	bHLH-88	-0.729424	0.00307028
CsBAHD18	bHLH-9	-0.728935	0.00310009
CsBAHD18	bHLH-91	-0.727891	0.00316448
CsBAHD18	bHLH-92	-0.72762	0.00318139
CsBAHD18	bHLH-94	-0.727439	0.00319274
CsBAHD18	bHLH-96	-0.725311	0.00332823
CsBAHD18	bHLH-97	-0.724996	0.00334866
CsBAHD18	bZIP-1	-0.723858	0.0034233
CsBAHD18	bZIP-13	-0.722251	0.00353097
CsBAHD18	bZIP-14	-0.721707	0.00356801
CsBAHD18	bZIP-15	-0.720599	0.00364439
CsBAHD18	bZIP-16	-0.719889	0.00369398
CsBAHD18	bZIP-18	-0.719136	0.00374714
CsBAHD18	bZIP-2	-0.71898	0.00375829
CsBAHD18	bZIP-21	-0.718107	0.00382083
CsBAHD18	bZIP-23	-0.716987	0.00390233
CsBAHD18	bZIP-24	-0.716375	0.00394738
CsBAHD18	bZIP-25	-0.715756	0.00399342
CsBAHD18	bZIP-30	-0.715078	0.00404429
CsBAHD18	bZIP-33	-0.713728	0.00414717
CsBAHD18	bZIP-34	-0.713019	0.00420199
CsBAHD18	bZIP-35	-0.711749	0.00430161
CsBAHD18	bZIP-36	-0.710929	0.00436692
CsBAHD18	bZIP-38	-0.70927	0.00450138
CsBAHD18	bZIP-39	-0.708431	0.00457065
CsBAHD18	bZIP-4	-0.70796	0.00460984
CsBAHD18	bZIP-40	-0.707659	0.00463503
CsBAHD18	bZIP-43	-0.707119	0.00468061
CsBAHD18	bZIP-44	-0.706664	0.00471917
CsBAHD18	bZIP-45	-0.705692	0.00480253
CsBAHD18	bZIP-46	-0.704932	0.00486845
CsBAHD18	bZIP-47	-0.704325	0.00492158
CsBAHD18	bZIP-5	-0.703163	0.00502462
CsBAHD18	bZIP-54	-0.702735	0.00506305
CsBAHD18	bZIP-56	-0.702035	0.0051263
CsBAHD18	bZIP-57	-0.701989	0.00513052
CsBAHD18	bZIP-60	-0.701666	0.00515988
CsBAHD18	bZIP-63	-0.701467	0.00517809
CsBAHD18	bZIP-65	-0.7013	0.00519339
CsBAHD18	bZIP-8	-0.699928	0.00532048
CsBAHD18	bZIP-9	-0.699356	0.00537411
CsBAHD18	C2H2-10	-0.698348	0.00546974
CsBAHD18	C2H2-15	-0.697036	0.00559625
CsBAHD18	C2H2-16	-0.695424	0.00575473
CsBAHD18	C2H2-2	-0.69474	0.00582307
CsBAHD18	C2H2-20	-0.693836	0.00591432
CsBAHD18	C2H2-21	-0.692596	0.00604119
CsBAHD18	C2H2-23	-0.692491	0.0060521
CsBAHD18	C2H2-26	-0.6914	0.00616569
CsBAHD18	C2H2-29	-0.690463	0.0062646
CsBAHD18	C2H2-32	-0.689382	0.00638014
CsBAHD18	C2H2-33	-0.689016	0.00641972
CsBAHD18	C2H2-35	-0.688534	0.00647206
CsBAHD18	C2H2-37	-0.687878	0.00654376
CsBAHD18	C2H2-38	-0.68774	0.00655898
CsBAHD18	C2H2-39	-0.687448	0.00659113
CsBAHD18	C2H2-40	-0.686001	0.00675256
CsBAHD18	C2H2-41	-0.685329	0.00682845
CsBAHD18	C2H2-42	-0.684475	0.00692602
CsBAHD18	C2H2-44	-0.684153	0.00696302
CsBAHD18	C2H2-48	-0.683242	0.00706874
CsBAHD18	C2H2-49	-0.683197	0.007074
CsBAHD18	C2H2-50	-0.682719	0.00712989
CsBAHD18	C2H2-51	-0.682136	0.00719858
CsBAHD18	C2H2-54	-0.68133	0.00729443
CsBAHD18	C2H2-56	-0.680673	0.00737329
CsBAHD18	C2H2-58	-0.679872	0.00747032
CsBAHD18	C2H2-6	-0.679378	0.00753069
CsBAHD18	C2H2-66	-0.678751	0.00760788
CsBAHD18	C2H2-68	-0.677909	0.00771234
CsBAHD18	C2H2-69	-0.677682	0.00774069
CsBAHD18	C2H2-7	-0.67733	0.00778493
CsBAHD18	C2H2-78	-0.676896	0.00783959
CsBAHD18	C2H2-8	-0.676442	0.00789715
CsBAHD18	C2H2-82	-0.675589	0.00800613
CsBAHD18	C2H2-84	-0.675005	0.00808149
CsBAHD18	C2H2-9	-0.674551	0.00814035
CsBAHD18	C3H-1	-0.673521	0.00827524
CsBAHD18	C3H-10	-0.673448	0.00828488
CsBAHD18	C3H-11	-0.67269	0.00838532
CsBAHD18	C3H-12	-0.672467	0.00841513
CsBAHD18	C3H-14	-0.67146	0.00855041
CsBAHD18	C3H-15	-0.671095	0.00859979
CsBAHD18	C3H-16	-0.670598	0.00866758
CsBAHD18	C3H-17	-0.6696	0.00880468
CsBAHD18	C3H-18	-0.669199	0.00886026
CsBAHD18	C3H-19	-0.668475	0.00896126
CsBAHD18	C3H-2	-0.668045	0.00902179
CsBAHD18	C3H-20	-0.667822	0.00905323
CsBAHD18	C3H-21	-0.667458	0.00910471
CsBAHD18	C3H-22	-0.666649	0.00922017
CsBAHD18	C3H-23	-0.666513	0.0092396
CsBAHD18	C3H-24	-0.666004	0.00931293
CsBAHD18	C3H-25	-0.665809	0.00934102
CsBAHD18	C3H-26	-0.665503	0.00938551
CsBAHD18	C3H-29	-0.664788	0.00948972
CsBAHD18	C3H-3	-0.664122	0.00958775
CsBAHD18	C3H-31	-0.663326	0.00970578
CsBAHD18	C3H-32	-0.66249	0.00983111
CsBAHD18	C3H-36	-0.661588	0.00996764
CsBAHD18	C3H-47	0.661848	0.0099281
CsBAHD18	C3H-6	0.662518	0.00982683
CsBAHD18	C3H-7	0.663108	0.00973843
CsBAHD18	CAMTA-1	0.663718	0.00964752
CsBAHD18	CAMTA-2	0.663891	0.00962195
CsBAHD18	CAMTA-4	0.664386	0.00954886
CsBAHD18	CAMTA-5	0.66453	0.0095276
CsBAHD18	CAMTA-6	0.665077	0.00944745
CsBAHD18	CAMTA-8	0.665211	0.00942793
CsBAHD18	CO-like-1	0.665481	0.00938869
CsBAHD18	CO-like-3	0.666037	0.00930816
CsBAHD18	CO-like-4	0.666285	0.00927237
CsBAHD18	CO-like-7	0.666488	0.00924316
CsBAHD18	CO-like-8	0.666622	0.00922405
CsBAHD18	CPP-1	0.666744	0.00920653
CsBAHD18	CPP-3	0.667301	0.00912701
CsBAHD18	CPP-4	0.667761	0.00906181
CsBAHD18	CPP-6	0.66811	0.00901256
CsBAHD18	CPP-8	0.668631	0.00893942
CsBAHD18	CsBAHD26	0.669347	0.00883979
CsBAHD18	CsBAHD72	0.670292	0.00870933
CsBAHD18	CsBAHD91	0.670519	0.0086783
CsBAHD18	DBB-8	0.671883	0.00849337
CsBAHD18	Dof-10	0.672424	0.00842077
CsBAHD18	Dof-12	0.672743	0.0083783
CsBAHD18	Dof-13	0.672863	0.00836229
CsBAHD18	Dof-14	0.673153	0.00832383
CsBAHD18	Dof-16	0.673619	0.00826241
CsBAHD18	Dof-17	0.673944	0.0082197
CsBAHD18	Dof-19	0.674607	0.00813313
CsBAHD18	Dof-20	0.675313	0.0080416
CsBAHD18	Dof-21	0.675621	0.00800206
CsBAHD18	Dof-22	0.675849	0.00797286
CsBAHD18	Dof-24	0.676071	0.00794445
CsBAHD18	Dof-25	0.676601	0.00787692
CsBAHD18	Dof-3	0.677228	0.00779774
CsBAHD18	Dof-30	0.677881	0.00771588
CsBAHD18	Dof-34	0.678071	0.00769214
CsBAHD18	Dof-37	0.678573	0.00762982
CsBAHD18	Dof-41	0.679064	0.0075693
CsBAHD18	Dof-5	0.679457	0.00752105
CsBAHD18	Dof-8	0.6799	0.00746694
CsBAHD18	Dof-9	0.680264	0.00742272
CsBAHD18	E2F-DP-4	0.680515	0.00739243
CsBAHD18	E2F-DP-7	0.68088	0.00734841
CsBAHD18	EIL-2	0.681932	0.00722278
CsBAHD18	EIL-3	0.682098	0.00720314
CsBAHD18	EIL-4	0.682651	0.00713796
CsBAHD18	EIL-5	0.682842	0.00711546
CsBAHD18	EIL-6	0.683054	0.00709071
CsBAHD18	ERF-1	0.683176	0.00707636
CsBAHD18	ERF-104	0.683834	0.00699986
CsBAHD18	ERF-109	0.684358	0.0069394
CsBAHD18	ERF-11	0.684662	0.00690454
CsBAHD18	ERF-120	0.684917	0.00687539
CsBAHD18	ERF-21	0.686118	0.00673937
CsBAHD18	ERF-25	0.686751	0.00666846
CsBAHD18	ERF-27	0.687023	0.00663827
CsBAHD18	ERF-28	0.687239	0.00661425
CsBAHD18	ERF-43	0.688519	0.00647366
CsBAHD18	ERF-55	0.690598	0.00625023
CsBAHD18	ERF-56	0.690829	0.00622577
CsBAHD18	ERF-57	0.690921	0.00621603
CsBAHD18	ERF-6	0.691634	0.00614122
CsBAHD18	ERF-79	0.694814	0.00581565
CsBAHD18	FAR1-1	0.696223	0.0056757
CsBAHD18	FAR1-11	0.696562	0.00564249
CsBAHD18	FAR1-12	0.69706	0.00559389
CsBAHD18	FAR1-13	0.697849	0.00551761
CsBAHD18	FAR1-14	0.698051	0.00549817
CsBAHD18	FAR1-15	0.698558	0.00544977
CsBAHD18	FAR1-16	0.698856	0.00542147
CsBAHD18	FAR1-17	0.699178	0.00539097
CsBAHD18	FAR1-18	0.699729	0.0053391
CsBAHD18	FAR1-19	0.699813	0.00533119
CsBAHD18	FAR1-20	0.700216	0.00529363
CsBAHD18	FAR1-21	0.700566	0.00526107
CsBAHD18	FAR1-23	0.700604	0.00525758
CsBAHD18	FAR1-24	0.70076	0.0052431
CsBAHD18	FAR1-25	0.701853	0.00514284
CsBAHD18	FAR1-26	0.702135	0.00511725
CsBAHD18	FAR1-28	0.70234	0.00509862
CsBAHD18	FAR1-29	0.702677	0.00506827
CsBAHD18	FAR1-3	0.703193	0.00502199
CsBAHD18	FAR1-32	0.703978	0.0049522
CsBAHD18	FAR1-35	0.704239	0.00492913
CsBAHD18	FAR1-36	0.704811	0.004879
CsBAHD18	FAR1-39	0.705782	0.0047947
CsBAHD18	FAR1-4	0.705987	0.0047771
CsBAHD18	FAR1-40	0.70629	0.00475108
CsBAHD18	FAR1-45	0.70698	0.00469235
CsBAHD18	FAR1-46	0.707497	0.00464866
CsBAHD18	FAR1-47	0.708208	0.00458913
CsBAHD18	FAR1-5	0.708718	0.00454682
CsBAHD18	FAR1-6	0.709142	0.00451186
CsBAHD18	FAR1-7	0.709529	0.00448016
CsBAHD18	FAR1-8	0.709994	0.00444231
CsBAHD18	G2-like-1	0.71049	0.00440221
CsBAHD18	G2-like-15	0.711977	0.00428357
CsBAHD18	G2-like-16	0.712244	0.00426252
CsBAHD18	G2-like-20	0.713599	0.00415706
CsBAHD18	G2-like-22	0.714208	0.00411035
CsBAHD18	G2-like-23	0.71454	0.00408505
CsBAHD18	G2-like-24	0.71477	0.00406761
CsBAHD18	G2-like-25	0.7152	0.00403508
CsBAHD18	G2-like-26	0.715349	0.00402391
CsBAHD18	G2-like-27	0.715641	0.00400198
CsBAHD18	G2-like-28	0.716253	0.0039564
CsBAHD18	G2-like-32	0.716638	0.003928
CsBAHD18	G2-like-33	0.71724	0.00388376
CsBAHD18	G2-like-34	0.717424	0.00387032
CsBAHD18	G2-like-37	0.718053	0.00382471
CsBAHD18	G2-like-38	0.718334	0.00380449
CsBAHD18	G2-like-39	0.71925	0.00373906
CsBAHD18	G2-like-4	0.719438	0.00372574
CsBAHD18	G2-like-42	0.720026	0.00368433
CsBAHD18	G2-like-44	0.720937	0.0036209
CsBAHD18	G2-like-5	0.721641	0.00357248
CsBAHD18	G2-like-8	0.722711	0.00349989
CsBAHD18	GATA-1	0.722847	0.00349073
CsBAHD18	GATA-10	0.723165	0.00346941
CsBAHD18	GATA-11	0.723441	0.00345098
CsBAHD18	GATA-13	0.723659	0.00343648
CsBAHD18	GATA-15	0.723817	0.00342604
CsBAHD18	GATA-19	0.724682	0.00336912
CsBAHD18	GATA-2	0.725014	0.00334746
CsBAHD18	GATA-23	0.725588	0.00331035
CsBAHD18	GATA-24	0.725958	0.00328656
CsBAHD18	GATA-3	0.726722	0.00323788
CsBAHD18	GATA-33	0.726898	0.00322677
CsBAHD18	GATA-34	0.727393	0.00319562
CsBAHD18	GATA-4	0.728011	0.00315708
CsBAHD18	GATA-5	0.72863	0.00311878
CsBAHD18	GATA-8	0.729681	0.00305468
CsBAHD18	GeBP-3	0.730362	0.00301372
CsBAHD18	GeBP-4	0.73061	0.00299888
CsBAHD18	GeBP-5	0.730989	0.00297639
CsBAHD18	GeBP-6	0.731203	0.00296369
CsBAHD18	GRAS-1	0.731421	0.00295084
CsBAHD18	GRAS-10	0.731597	0.00294049
CsBAHD18	GRAS-11	0.732268	0.00290132
CsBAHD18	GRAS-13	0.732572	0.00288369
CsBAHD18	GRAS-14	0.733234	0.00284562
CsBAHD18	GRAS-15	0.733815	0.00281255
CsBAHD18	GRAS-16	0.734067	0.00279833
CsBAHD18	GRAS-17	0.734352	0.00278227
CsBAHD18	GRAS-20	0.734702	0.00276267
CsBAHD18	GRAS-21	0.735081	0.00274154
CsBAHD18	GRAS-24	0.73532	0.00272829
CsBAHD18	GRAS-3	0.735933	0.00269454
CsBAHD18	GRAS-31	0.736284	0.00267533
CsBAHD18	GRAS-32	0.737031	0.00263489
CsBAHD18	GRAS-33	0.737409	0.00261461
CsBAHD18	GRAS-37	0.738766	0.00254276
CsBAHD18	GRAS-38	0.739484	0.00250543
CsBAHD18	GRAS-39	0.739697	0.00249443
CsBAHD18	GRAS-4	0.740014	0.00247812
CsBAHD18	GRAS-40	0.740448	0.00245594
CsBAHD18	GRAS-42	0.741333	0.00241122
CsBAHD18	GRAS-43	0.741816	0.00238705
CsBAHD18	GRAS-49	0.744183	0.0022715
CsBAHD18	GRAS-53	0.744591	0.00225202
CsBAHD18	GRAS-57	0.745063	0.00222965
CsBAHD18	GRAS-59	0.745287	0.00221912
CsBAHD18	GRAS-60	0.745671	0.00220114
CsBAHD18	GRAS-9	0.746042	0.00218383
CsBAHD18	GRF-1	0.74652	0.00216174
CsBAHD18	GRF-4	0.74704	0.00213791
CsBAHD18	HB-other-12	0.747589	0.00211301
CsBAHD18	HB-other-3	0.74871	0.00206278
CsBAHD18	HB-other-4	0.749112	0.00204502
CsBAHD18	HB-other-5	0.749576	0.00202467
CsBAHD18	HB-other-7	0.749771	0.00201614
CsBAHD18	HB-other-9	0.750585	0.00198093
CsBAHD18	HB-PHD-1	0.751378	0.00194709
CsBAHD18	HB-PHD-2	0.751635	0.00193626
CsBAHD18	HB-PHD-3	0.751899	0.00192511
CsBAHD18	HD-ZIP-10	0.752459	0.00190173
CsBAHD18	HD-ZIP-11	0.752992	0.00187965
CsBAHD18	HD-ZIP-12	0.753718	0.00184991
CsBAHD18	HD-ZIP-14	0.754278	0.00182727
CsBAHD18	HD-ZIP-15	0.755141	0.00179277
CsBAHD18	HD-ZIP-18	0.755701	0.00177065
CsBAHD18	HD-ZIP-19	0.755778	0.00176762
CsBAHD18	HD-ZIP-2	0.756414	0.00174279
CsBAHD18	HD-ZIP-20	0.756865	0.00172538
CsBAHD18	HD-ZIP-22	0.757242	0.0017109
CsBAHD18	HD-ZIP-28	0.757658	0.00169503
CsBAHD18	HD-ZIP-3	0.75794	0.00168437
CsBAHD18	HD-ZIP-33	0.758572	0.00166062
CsBAHD18	HD-ZIP-35	0.759118	0.00164036
CsBAHD18	HD-ZIP-5	0.759829	0.0016142
CsBAHD18	HD-ZIP-6	0.760219	0.00160004
CsBAHD18	HD-ZIP-7	0.760717	0.00158206
CsBAHD18	HRT-like-1	0.761136	0.00156704
CsBAHD18	HRT-like-2	0.761401	0.00155764
CsBAHD18	HSF-10	0.762315	0.00152544
CsBAHD18	HSF-11	0.762607	0.00151527
CsBAHD18	HSF-14	0.76285	0.00150686
CsBAHD18	HSF-15	0.76335	0.00148966
CsBAHD18	HSF-23	0.764465	0.00145187
CsBAHD18	HSF-3	0.764687	0.00144442
CsBAHD18	HSF-6	0.76518	0.001428
CsBAHD18	HSF-8	0.765762	0.00140884
CsBAHD18	LBD-1	0.766047	0.00139954
CsBAHD18	LBD-10	0.766788	0.00137554
CsBAHD18	LBD-2	0.768015	0.00133653
CsBAHD18	LBD-4	0.769101	0.00130275
CsBAHD18	LBD-6	0.769347	0.00129521
CsBAHD18	LSD-1	0.770443	0.00126195
CsBAHD18	LSD-2	0.770896	0.00124844
CsBAHD18	MIKC_MADS-11	0.77191	0.00121854
CsBAHD18	MIKC_MADS-12	0.772229	0.00120927
CsBAHD18	MIKC_MADS-14	0.772542	0.00120021
CsBAHD18	MIKC_MADS-17	0.772793	0.00119299
CsBAHD18	MIKC_MADS-2	0.773161	0.00118245
CsBAHD18	MIKC_MADS-22	0.773733	0.00116624
CsBAHD18	MIKC_MADS-3	0.773828	0.00116357
CsBAHD18	MIKC_MADS-5	0.774264	0.00115135
CsBAHD18	MIKC_MADS-6	0.774551	0.00114337
CsBAHD18	MIKC_MADS-8	0.775137	0.00112721
CsBAHD18	M-type_MADS-6	0.779181	0.00102055
CsBAHD18	M-type_MADS-7	0.779653	0.00100865
CsBAHD18	M-type_MADS-8	0.779935	0.00100157
CsBAHD18	M-type_MADS-9	0.780317	0.000992075
CsBAHD18	MYB_related-11	0.780439	0.000989069
CsBAHD18	MYB_related-12	0.781069	0.000973589
CsBAHD18	MYB_related-14	0.781235	0.000969541
CsBAHD18	MYB_related-15	0.781547	0.000961988
CsBAHD18	MYB_related-16	0.781748	0.000957147
CsBAHD18	MYB_related-17	0.782282	0.00094434
CsBAHD18	MYB_related-19	0.782457	0.000940196
CsBAHD18	MYB_related-20	0.783408	0.000917835
CsBAHD18	MYB_related-21	0.783767	0.000909504
CsBAHD18	MYB_related-22	0.784079	0.00090232
CsBAHD18	MYB_related-23	0.784768	0.000886608
CsBAHD18	MYB_related-24	0.78509	0.000879344
CsBAHD18	MYB_related-25	0.785556	0.000868914
CsBAHD18	MYB_related-26	0.785621	0.00086747
CsBAHD18	MYB_related-27	0.785901	0.000861252
CsBAHD18	MYB_related-28	0.786027	0.000858463
CsBAHD18	MYB_related-30	0.78641	0.000850055
CsBAHD18	MYB_related-33	0.787062	0.000835877
CsBAHD18	MYB_related-34	0.78757	0.000824949
CsBAHD18	MYB_related-39	0.788063	0.000814464
CsBAHD18	MYB_related-41	0.788958	0.000795713
CsBAHD18	MYB_related-42	0.78936	0.000787401
CsBAHD18	MYB_related-43	0.789833	0.000777718
CsBAHD18	MYB_related-45	0.790272	0.000768799
CsBAHD18	MYB_related-46	0.79047	0.0007648
CsBAHD18	MYB_related-48	0.790625	0.000761702
CsBAHD18	MYB_related-49	0.791514	0.000744046
CsBAHD18	MYB_related-53	0.791963	0.000735237
CsBAHD18	MYB_related-57	0.79201	0.00073432
CsBAHD18	MYB_related-64	0.793179	0.000711852
CsBAHD18	MYB_related-65	0.793715	0.000701728
CsBAHD18	MYB_related-7	0.793893	0.000698384
CsBAHD18	MYB_related-9	0.794801	0.000681573
CsBAHD18	MYB-108	0.795412	0.000670441
CsBAHD18	MYB-118	0.795663	0.000665904
CsBAHD18	MYB-12	0.796087	0.00065831
CsBAHD18	MYB-14	0.797654	0.000630818
CsBAHD18	MYB-16	0.797822	0.000627928
CsBAHD18	MYB-18	0.798249	0.000620633
CsBAHD18	MYB-23	0.799818	0.000594393
CsBAHD18	MYB-25	0.800067	0.000590313
CsBAHD18	MYB-26	0.800538	0.000582659
CsBAHD18	MYB-28	0.801327	0.000570009
CsBAHD18	MYB-29	0.802168	0.000556762
CsBAHD18	MYB-32	0.802929	0.000545
CsBAHD18	MYB-33	0.803056	0.000543055
CsBAHD18	MYB-36	0.804292	0.000524425
CsBAHD18	MYB-38	0.804809	0.000516794
CsBAHD18	MYB-4	0.806219	0.000496415
CsBAHD18	MYB-41	0.806448	0.000493165
CsBAHD18	MYB-45	0.807776	0.000474666
CsBAHD18	MYB-48	0.808726	0.000461776
CsBAHD18	MYB-49	0.809379	0.000453081
CsBAHD18	MYB-5	0.809524	0.000451166
CsBAHD18	MYB-50	0.809909	0.000446126
CsBAHD18	MYB-52	0.810488	0.000438616
CsBAHD18	MYB-54	0.810924	0.000433032
CsBAHD18	MYB-56	0.811469	0.000426138
CsBAHD18	MYB-59	0.811813	0.000421825
CsBAHD18	MYB-6	0.811948	0.000420149
CsBAHD18	MYB-62	0.812026	0.000419175
CsBAHD18	MYB-67	0.813091	0.000406124
CsBAHD18	MYB-68	0.813455	0.000401743
CsBAHD18	MYB-70	0.814265	0.000392121
CsBAHD18	MYB-74	0.815144	0.00038189
CsBAHD18	MYB-75	0.815684	0.000375712
CsBAHD18	MYB-77	0.816548	0.000366
CsBAHD18	MYB-8	0.817275	0.000357991
CsBAHD18	MYB-82	0.817514	0.000355382
CsBAHD18	MYB-9	0.818392	0.00034594
CsBAHD18	NAC-12	0.819986	0.000329332
CsBAHD18	NAC-14	0.820536	0.00032375
CsBAHD18	NAC-15	0.821371	0.000315419
CsBAHD18	NAC-19	0.822673	0.000302785
CsBAHD18	NAC-21	0.823543	0.000294567
CsBAHD18	NAC-26	0.825324	0.000278311
CsBAHD18	NAC-29	0.82575	0.000274532
CsBAHD18	NAC-30	0.826274	0.000269939
CsBAHD18	NAC-33	0.827018	0.000263524
CsBAHD18	NAC-39	0.827564	0.000258903
CsBAHD18	NAC-43	0.828734	0.000249204
CsBAHD18	NAC-45	0.829928	0.000239619
CsBAHD18	NAC-46	0.830373	0.000236119
CsBAHD18	NAC-47	0.83108	0.000230653
CsBAHD18	NAC-48	0.83153	0.000227224
CsBAHD18	NAC-49	0.832209	0.00022213
CsBAHD18	NAC-5	0.832487	0.000220073
CsBAHD18	NAC-53	0.832783	0.000217894
CsBAHD18	NAC-6	0.833465	0.000212945
CsBAHD18	NAC-7	0.834405	0.00020628
CsBAHD18	NAC-71	0.834594	0.000204965
CsBAHD18	NF-X1-1	0.83539	0.000199481
CsBAHD18	NF-X1-2	0.835938	0.000195774
CsBAHD18	NF-X1-3	0.83628	0.000193488
CsBAHD18	NF-YA-2	0.837878	0.000183099
CsBAHD18	NF-YA-5	0.839832	0.000171012
CsBAHD18	NF-YA-6	0.840206	0.000168776
CsBAHD18	NF-YA-9	0.840439	0.000167394
CsBAHD18	NF-YB-11	0.840979	0.000164221
CsBAHD18	NF-YB-14	0.841158	0.000163183
CsBAHD18	NF-YB-5	0.841739	0.000159846
CsBAHD18	NF-YB-7	0.842014	0.000158286
CsBAHD18	NF-YB-8	0.842375	0.000156259
CsBAHD18	NF-YB-9	0.842966	0.000152981
CsBAHD18	NF-YC-1	0.843925	0.000147782
CsBAHD18	NF-YC-3	0.845182	0.00014119
CsBAHD18	NF-YC-9	0.846326	0.000135399
CsBAHD18	Nin-like-1	0.84646	0.000134732
CsBAHD18	Nin-like-10	0.847112	0.000131531
CsBAHD18	Nin-like-11	0.847645	0.000128959
CsBAHD18	Nin-like-12	0.848231	0.000126181
CsBAHD18	Nin-like-13	0.84847	0.000125061
CsBAHD18	Nin-like-14	0.848922	0.000122963
CsBAHD18	Nin-like-18	0.850142	0.000117454
CsBAHD18	Nin-like-19	0.850377	0.000116414
CsBAHD18	Nin-like-2	0.851044	0.000113507
CsBAHD18	Nin-like-20	0.851161	0.000113001
CsBAHD18	Nin-like-21	0.851995	0.000109465
CsBAHD18	Nin-like-24	0.853163	0.000104658
CsBAHD18	Nin-like-3	0.85464	9.88293e-05
CsBAHD18	Nin-like-30	0.854903	9.78208e-05
CsBAHD18	Nin-like-37	0.855463	9.56995e-05
CsBAHD18	Nin-like-38	0.855722	9.47309e-05
CsBAHD18	Nin-like-39	0.856229	9.28592e-05
CsBAHD18	Nin-like-4	0.856473	9.19663e-05
CsBAHD18	Nin-like-5	0.857068	8.98257e-05
CsBAHD18	Nin-like-7	0.857955	8.6707e-05
CsBAHD18	Nin-like-8	0.858128	8.61066e-05
CsBAHD18	Nin-like-9	0.858313	8.54726e-05
CsBAHD18	RAV-2	0.85855	8.46623e-05
CsBAHD18	RAV-3	0.858855	8.36308e-05
CsBAHD18	S1Fa-like-1	0.858938	8.33513e-05
CsBAHD18	S1Fa-like-2	0.859591	8.11853e-05
CsBAHD18	SBP-1	0.86007	7.96226e-05
CsBAHD18	SBP-10	0.860761	7.74124e-05
CsBAHD18	SBP-12	0.861076	7.6425e-05
CsBAHD18	SBP-13	0.861986	7.36191e-05
CsBAHD18	SBP-14	0.862385	7.24175e-05
CsBAHD18	SBP-15	0.863029	7.05105e-05
CsBAHD18	SBP-17	0.863468	6.92355e-05
CsBAHD18	SBP-18	0.863604	6.88439e-05
CsBAHD18	SBP-19	0.863952	6.7849e-05
CsBAHD18	SBP-20	0.864445	6.64623e-05
CsBAHD18	SBP-22	0.864921	6.51433e-05
CsBAHD18	SBP-24	0.865358	6.3951e-05
CsBAHD18	SBP-28	0.866085	6.20087e-05
CsBAHD18	SBP-3	0.866241	6.15998e-05
CsBAHD18	SBP-4	0.86682	6.00956e-05
CsBAHD18	SBP-7	0.86807	5.69492e-05
CsBAHD18	TALE-10	0.868705	5.54052e-05
CsBAHD18	TALE-11	0.869964	5.24424e-05
CsBAHD18	TALE-13	0.870869	5.0393e-05
CsBAHD18	TALE-2	0.872466	4.69347e-05
CsBAHD18	TALE-3	0.872808	4.62208e-05
CsBAHD18	TALE-4	0.873203	4.54074e-05
CsBAHD18	TALE-5	0.874319	4.31701e-05
CsBAHD18	TALE-9	0.875145	4.15719e-05
CsBAHD18	TCP-1	0.875579	4.07529e-05
CsBAHD18	TCP-12	0.876613	3.88528e-05
CsBAHD18	TCP-13	0.877632	3.70512e-05
CsBAHD18	TCP-18	0.878606	3.53948e-05
CsBAHD18	TCP-2	0.878962	3.48046e-05
CsBAHD18	TCP-4	0.879929	3.32411e-05
CsBAHD18	Trihelix-1	0.881774	3.04179e-05
CsBAHD18	Trihelix-10	0.88292	2.87644e-05
CsBAHD18	Trihelix-12	0.88383	2.75048e-05
CsBAHD18	Trihelix-13	0.884461	2.6658e-05
CsBAHD18	Trihelix-14	0.884795	2.62187e-05
CsBAHD18	Trihelix-16	0.885494	2.53181e-05
CsBAHD18	Trihelix-17	0.88569	2.50704e-05
CsBAHD18	Trihelix-18	0.88614	2.45093e-05
CsBAHD18	Trihelix-19	0.886422	2.41622e-05
CsBAHD18	Trihelix-2	0.888054	2.22337e-05
CsBAHD18	Trihelix-21	0.889581	2.05447e-05
CsBAHD18	Trihelix-22	0.890134	1.99604e-05
CsBAHD18	Trihelix-23	0.890895	1.91775e-05
CsBAHD18	Trihelix-24	0.891204	1.88667e-05
CsBAHD18	Trihelix-25	0.891493	1.85798e-05
CsBAHD18	Trihelix-29	0.892632	1.74848e-05
CsBAHD18	Trihelix-3	0.893476	1.67075e-05
CsBAHD18	Trihelix-30	0.895025	1.53553e-05
CsBAHD18	Trihelix-32	0.895967	1.45775e-05
CsBAHD18	Trihelix-33	0.896811	1.39082e-05
CsBAHD18	Trihelix-34	0.897315	1.35205e-05
CsBAHD18	Trihelix-35	0.898522	1.26285e-05
CsBAHD18	Trihelix-38	0.8992	1.21488e-05
CsBAHD18	Trihelix-4	0.899943	1.16411e-05
CsBAHD18	Trihelix-40	0.900561	1.12314e-05
CsBAHD18	Trihelix-42	0.901766	1.04672e-05
CsBAHD18	Trihelix-43	0.902392	1.00875e-05
CsBAHD18	Trihelix-45	0.902961	9.75223e-06
CsBAHD18	Trihelix-5	0.903484	9.45227e-06
CsBAHD18	Trihelix-6	0.904414	8.93691e-06
CsBAHD18	Trihelix-7	0.905436	8.39775e-06
CsBAHD18	Trihelix-8	0.905868	8.17843e-06
CsBAHD18	VOZ-2	0.906758	7.74036e-06
CsBAHD18	Whirly-1	0.907569	7.35826e-06
CsBAHD18	Whirly-2	0.908351	7.00475e-06
CsBAHD18	WOX-1	0.909253	6.61429e-06
CsBAHD18	WOX-10	0.909791	6.39035e-06
CsBAHD18	WOX-9	0.912561	5.33248e-06
CsBAHD18	WRKY-10	0.913779	4.9151e-06
CsBAHD18	WRKY-15	0.916482	4.08455e-06
CsBAHD18	WRKY-16	0.917067	3.92103e-06
CsBAHD18	WRKY-2	0.918684	3.49658e-06
CsBAHD18	WRKY-20	0.919004	3.41717e-06
CsBAHD18	WRKY-21	0.920951	2.96569e-06
CsBAHD18	WRKY-24	0.92295	2.55453e-06
CsBAHD18	WRKY-25	0.923504	2.44929e-06
CsBAHD18	WRKY-26	0.924225	2.31781e-06
CsBAHD18	WRKY-28	0.926545	1.93316e-06
CsBAHD18	WRKY-35	0.927577	1.77981e-06
CsBAHD18	WRKY-36	0.929135	1.56746e-06
CsBAHD18	WRKY-37	0.930441	1.40601e-06
CsBAHD18	WRKY-39	0.930982	1.34321e-06
CsBAHD18	WRKY-40	0.931653	1.26866e-06
CsBAHD18	WRKY-53	0.935676	8.89424e-07
CsBAHD18	WRKY-59	0.941045	5.33486e-07
CsBAHD18	WRKY-6	0.942887	4.42739e-07
CsBAHD18	YABBY-2	0.946648	2.96625e-07
CsBAHD18	YABBY-3	0.948162	2.50393e-07
CsBAHD18	YABBY-4	0.949709	2.09501e-07
CsBAHD18	YABBY-5	0.950861	1.8275e-07
CsBAHD18	YABBY-6	0.952583	1.48106e-07
CsBAHD18	ZF-HD-15	0.957767	7.47812e-08
CsBAHD18	ZF-HD-2	0.959785	5.59907e-08
CsBAHD18	ZF-HD-5	0.967731	1.52049e-08
CsBAHD26	ARF-1	-0.944989	3.55153e-07
CsBAHD26	ARF-10	-0.940856	5.43603e-07
CsBAHD26	ARF-11	-0.938872	6.5973e-07
CsBAHD26	ARF-12	-0.937221	7.71302e-07
CsBAHD26	ARF-13	-0.936551	8.20795e-07
CsBAHD26	ARF-14	-0.935745	8.8384e-07
CsBAHD26	ARF-15	-0.934819	9.61146e-07
CsBAHD26	ARF-18	-0.930917	1.35065e-06
CsBAHD26	ARF-3	-0.926299	1.97124e-06
CsBAHD26	ARF-4	-0.924257	2.312e-06
CsBAHD26	ARF-5	-0.919105	3.39247e-06
CsBAHD26	ARF-6	-0.917896	3.69844e-06
CsBAHD26	ARF-7	-0.914153	4.79254e-06
CsBAHD26	ARF-8	-0.91184	5.59291e-06
CsBAHD26	ARR-B-5	-0.897058	1.37174e-05
CsBAHD26	B3-12	-0.889813	2.02984e-05
CsBAHD26	B3-19	-0.885601	2.51829e-05
CsBAHD26	B3-20	-0.884379	2.67672e-05
CsBAHD26	B3-21	-0.882365	2.95559e-05
CsBAHD26	B3-24	-0.875099	4.16603e-05
CsBAHD26	B3-28	-0.866592	6.06852e-05
CsBAHD26	B3-29	-0.86537	6.39198e-05
CsBAHD26	B3-4	-0.860716	7.75557e-05
CsBAHD26	B3-7	-0.85329	0.000104147
CsBAHD26	B3-9	-0.849862	0.0001187
CsBAHD26	BBR-BPC-1	-0.848188	0.000126382
CsBAHD26	BBR-BPC-2	-0.843961	0.000147591
CsBAHD26	BBR-BPC-3	-0.841691	0.000160124
CsBAHD26	BBR-BPC-4	-0.839326	0.000174077
CsBAHD26	BBR-BPC-5	-0.837729	0.000184046
CsBAHD26	BBR-BPC-7	-0.831161	0.000230032
CsBAHD26	BBR-BPC-9	-0.827423	0.000260091
CsBAHD26	BES1-1	-0.825544	0.000276356
CsBAHD26	BES1-2	-0.822739	0.000302153
CsBAHD26	BES1-4	-0.817889	0.000351326
CsBAHD26	BES1-7	-0.816848	0.000362676
CsBAHD26	BES1-9	-0.813403	0.000402368
CsBAHD26	bHLH-100	-0.810577	0.000437473
CsBAHD26	bHLH-109	-0.797592	0.0006319
CsBAHD26	bHLH-111	-0.795905	0.000661553
CsBAHD26	bHLH-112	-0.795667	0.000665825
CsBAHD26	bHLH-115	-0.794623	0.000684848
CsBAHD26	bHLH-126	-0.792272	0.000729245
CsBAHD26	bHLH-129	-0.791349	0.000747295
CsBAHD26	bHLH-130	-0.789118	0.000792404
CsBAHD26	bHLH-136	-0.786767	0.000842254
CsBAHD26	bHLH-15	-0.783242	0.000921706
CsBAHD26	bHLH-22	-0.773828	0.00116356
CsBAHD26	bHLH-24	-0.771482	0.00123108
CsBAHD26	bHLH-29	-0.768641	0.00131699
CsBAHD26	bHLH-30	-0.766152	0.00139611
CsBAHD26	bHLH-34	-0.763972	0.00146848
CsBAHD26	bHLH-39	-0.761737	0.00154573
CsBAHD26	bHLH-41	-0.758991	0.00164504
CsBAHD26	bHLH-43	-0.75604	0.00175735
CsBAHD26	bHLH-51	-0.749799	0.00201494
CsBAHD26	bHLH-52	-0.749291	0.00203715
CsBAHD26	bHLH-58	-0.745984	0.00218656
CsBAHD26	bHLH-61	-0.743216	0.00231813
CsBAHD26	bHLH-71	-0.73929	0.00251549
CsBAHD26	bHLH-78	-0.734923	0.00275032
CsBAHD26	bHLH-79	-0.734325	0.00278378
CsBAHD26	bHLH-82	-0.731614	0.00293954
CsBAHD26	bHLH-84	-0.730653	0.00299636
CsBAHD26	bHLH-87	-0.729759	0.00304998
CsBAHD26	bHLH-88	-0.729187	0.00308472
CsBAHD26	bHLH-9	-0.728447	0.00313006
[truncated: 2,454 more rows]
